# Supplementary material for: An integrated meta-analysis of peripheral blood metabolites and biological functions in major depressive disorder
Source: Mol Psychiatry. 2020 Jan 20;26(8):4265–76. doi: 10.1038/s41380-020-0645-4 (PMC8550972; doi:10.1038/s41380-020-0645-4)
Supplement: Supplementary file 16 — Supplementary Data [file 41380_2020_645_MOESM16_ESM.xlsx]

## Sheet: Excluded articles (1235)
Title	First author	Year	Excluded reasons
Synthesis and antidepressant activities of some 1,3,5-triphenyl-2-pyrazolines	Palaska E	1996	Drug composition analysis
Ex vivo NMR study of lactate metabolism in rat brain under various depressed states	Serres S	2005	Drug composition analysis
Multivariate analysis of integrated and full-resolution H-1-NMR spectral data from complex pharmaceutical preparations: St. John's wort	Rasmussen B	2006	Drug composition analysis
Antidepressant and Antistress Activity of GC-MS characterized Lipophilic Extracts of Ginkgo biloba Leaves	Kalkunte SS	2007	Drug composition analysis
Enantioselective Analysis of Citalopram and Demethylcitalopram in Human and Rat Plasma by Chiral LC-MS/MS: Application to Pharmacokinetics	Rocha A	2007	Drug composition analysis
Evaluation of the in vitro biotransformation of fluoxetine with HPLC, mass spectrometry and ecotoxicological tests	Nałe˛cz-Jawecki G	2007	Drug composition analysis
Synthesis and antidepressant-like profile of novel 1-aryl-3-[(4-benzyl) piperidine-1-yl]propane derivatives	Köksal M	2007	Drug composition analysis
Mitochondrial function is related to alterations at brain SPECT in depressed patients	Gardner A	2008	Drug composition analysis
Application of rotated PCA models to facilitate interpretation of metabolite profiles: commercial preparations of St. John's Wort	Lawaetz AJ	2009	Drug composition analysis
Antidepressant properties of bioactive fractions from the extract of Crocus sativus L.	Wang Y	2010	Drug composition analysis
Anticonvulsant, antidepressant-like activity of Abelmoschus manihot ethanol extract and its potential active components in vivo	Guo JM	2011	Drug composition analysis
Psychopharmacological profile of Chamomile (Matricaria recutita L.) essential oil in mice	Can OD	2012	Drug composition analysis
[Identification of the metabolites of Dingzhi Xiaowan extract in depressive rat plasma, urine, feces and bile after intragastric administration]抑郁模型大鼠灌胃定志小丸提取物后血浆、尿液、粪便、胆汁中主要代谢产物的鉴定	Xu L	2015	Drug composition analysis
Antidepressant-like effect of essential oil isolated from Toona ciliata Roem. var. yunnanensis	Duan D	2015	Drug composition analysis
DHEA metabolism to the neurosteroid androsterone: a possible mechanism of DHEA's antidepressant action	Ben Dor R	2015	Drug composition analysis
Identification of the chemical constituents in aqueous extract of Zhi-Qiao and evaluation of its antidepressant effect	Wu M	2015	Drug composition analysis
Anxiolytic- and antidepressant-like effects of an aqueous extract of Tanacetum parthenium L. Schultz-Bip (Asteraceae) in mice	Cardenas J	2017	Drug composition analysis
Catha edulis Forsk. (Khat): Evaluation of its Antidepressant-like Activity	Alfaifi H	2017	Drug composition analysis
Repeated systemic administration of the cinnamon essential oil possesses anti-anxiety and anti-depressant activities in mice	Sohrabi R	2017	Drug composition analysis
Ultrasound-assisted low-density solvent dispersive liquid-liquid microextraction for the simultaneous determination of 12 new antidepressants and 2 antipsychotics in whole blood by gas chromatography-mass spectrometry	Chen X	2017	Drug composition analysis
Extract of Euryale ferox Salisb exerts antidepressant effects and regulates autophagy through the adenosine monophosphate-activated protein kinase-UNC-51-like kinase 1 pathway	Huang Z	2018	Drug composition analysis
Proton MRS of basal ganglia in major depression.	Renshaw PF	1994	Duplicate reporting
Brain chemistry in pediatric depression	Rosenberg DR	2000	Duplicate reporting
Proton magnetic resonance spectroscopy in depression: Elevated creatine and unaffected myo-inositol levels in the frontal brain	Frey R	2003	Duplicate reporting
Metabolic profile of a genetic animal model of depression	Kotsovolou O	2005	Duplicate reporting
Sleep deprivation effects on mood and brain chemistry in unipolar depression	Bernier D	2008	Duplicate reporting
Alteration in brain phospholipid profile after chronic stress: A lipidomic study	Domingues MR	2009	Duplicate reporting
Prefrontal myo-inositol concentration and visuospatial functioning among diabetic depressed patients	Haroon E	2009	Duplicate reporting
Metabolomic signatures for response to sertraline and placebo	Kaddurah-Daouk R	2010	Duplicate reporting
MR-Spectroscopy of the Dorsolateral Prefrontal Cortex and Anterior Cingulum of Patients with Major Depression: Comparism with Healthy Controls and Follow-Up after a 4-Week Naturalistic Treatment Period	Luborzewski A	2010	Duplicate reporting
PharmacoMetabolomics-informed pharmacogenomics of SSRI treatment outcomes	Weinshilboum R	2011	Duplicate reporting
Quantitative proteomic and Metabolomic profiling of antidepressant drug action reveals novel targets beyond monoamine elevation	Turck CW	2011	Duplicate reporting
The relevance between symptoms and magnetic resonance imaging analysis of the hippocampus of depressed patients given electro-acupuncture combined with Fluoxetine intervention - a randomized, controlled trial	Duan DM	2011	Duplicate reporting
[A study of proton Magnetic Resonance Spectroscopy imaging in bilateral prefrontal cortex of patients with treatment-resistant depression after transcranial magnetic stimulation treatment]难治性抑郁症患者rTMS治疗前后双侧前额叶质子磁共振波谱定量研究	Zheng HR	2012	Duplicate reporting
Anterior cingulate cortex γ-aminobutyric acid in depressed adolescents: Relationship to anhedonia	Gabbay V	2012	Duplicate reporting
Serum contents of endocannabinoids are correlated with blood pressure in depressed women	Ho WS	2012	Duplicate reporting
The tryptophan-kynurenine pathway in major depression: Neuroprotective effects of treatment	Halaris A	2012	Duplicate reporting
Associations between prefrontal γ-aminobutyric acid concentration and the tryptophan hydroxylase isoform 2 gene, a panic disorder risk allele in women	Preuss N	2013	Duplicate reporting
Biomarkers differentiating major depressive disorder subtypes	Manji HK	2013	Duplicate reporting
Metabolomic identification of molecular changes associated with stress resilience in the chronic mild stress rat model of depression	Shao WH	2013	Duplicate reporting
[The study of metabolize in patients with post-stroke depression using MRS](脑卒中后抑郁患者的波谱研究)	Sun YB	2014	Duplicate reporting
Correlation between neurochemical metabolism and memory function in adolescent patients with depression by proton Magnetic Resonance Spectroscopy	Mao N	2014	Duplicate reporting
Genome-wide significant association of tspan5 snps with plasma serotonin and change in plasma serotonin after ssri therapy	Gupta M	2014	Duplicate reporting
In vivo (1)H MRS study of potential associations between glutathione, oxidative stress and anhedonia in major depressive disorder	Lapidus KAB	2014	Duplicate reporting
Platelet activating factors are associated with cognitive deficits in depressed coronary artery disease patients	Mazereeuw G	2014	Duplicate reporting
PsychoMetabolomics: Assessment of treatment-refractory depression	Pan L	2014	Duplicate reporting
Selective serotonin reuptake inhibitor (SSRI) response in patients with major depressive disorder (MDD): PharmacoMetabolomics-informed pharmacogenomics	Weinshilboum R	2014	Duplicate reporting
Similarities of biochemical abnormalities between major depressive disorder and bipolar depression: a proton magnetic resonance spectroscopy study	Zhong SM	2014	Duplicate reporting
Activation of the kynurenine pathway is associated with striatal volume in major depressive disorder	Savitz J	2015	Duplicate reporting
Altered monoamine and acylcarnitine Metabolites in HIV patients with depression	Cassol E	2015	Duplicate reporting
Divergent Urinary Metabolic Phenotypes between Major Depressive Disorder and Bipolar Disorder Identified by a Combined GC-MS and NMR Spectroscopic Metabonomic Approach	Chen JJ	2015	Duplicate reporting
Prefrontal cortical GABA abnormalities are associated with reduced hippocampal volume in major depressive disorder	Abdallah CG	2015	Duplicate reporting
Prolonged exposure to milk caseins in early postnatal life increases depressive-like behaviour	Osman A	2015	Duplicate reporting
Tryptophan Metabolite ratio pharmacogenomics and pharmacoMetabolomics: SOD2 as a marker for SSRI response in patients with major depressive disorder (MDD)	Neavin D	2015	Duplicate reporting
[Clinical study on the changes in Magnetic Resonance Spectroscopy of cerebellum in patients with post-stroke depression]卒中后抑郁患者小脑磁共振波谱成像改变的临床研究	Zhao MK	2016	Duplicate reporting
Characterizing the reactive intermediates of agomelatine using Metabolomic approaches	Liu X	2016	Duplicate reporting
Depression and the Metabolome	Henry B	2016	Duplicate reporting
Energy regulation in ventral hippocampus and Metabolic states in depressive-like phenotypes	Bigio B	2016	Duplicate reporting
NeuroMetabolic disorders: Potentially treatable abnormalities in patients with treatment refractory depression and suicidal behavior	Pan L	2016	Duplicate reporting
PharmacoMetabolomic signatures of subjects with refractory major depressive disorder treated with esketamine or ketamine	Rotroff Dm	2016	Duplicate reporting
The effect of steroidogenesis changes during pregnancy in the pathogenesis of postpartum depression	Duskova M	2016	Duplicate reporting
Variations in myo-inositol in fronto-limbic regions and clinical response to electroconvulsive therapy in major depression	Njau S	2016	Duplicate reporting
Vitamin D deficiency, depression course and mortality: Longitudinal results from the Netherlands Study on Depression in Older persons (NESDO)	van den Berg KS	2016	Duplicate reporting
Beta-trace Protein as a new noninvasive immunological Marker for Quinolinic Acid-induced impaired Blood-Brain Barrier Integrity	Baranyi A	2017	Duplicate reporting
Data-driven learning analysis identifies gender differences in Metabolic treatment response of citalopram/escitalopram in major depressive disorder	Athreya AP	2017	Duplicate reporting
Decreased occipital glutathione in adolescent depression: A magnetic resonance spectroscopy study	Freed R	2017	Duplicate reporting
Inflammation, γ-aminobutyric acid deficits, and anhedonia in depressed youth	Bradley K	2017	Duplicate reporting
Ketamine's antidepressant effect is mediated by energy metabolism and antioxidant defense system	Weckmann K	2017	Duplicate reporting
Potential antidepressant and resilience mechanism revealed by Metabolomic study on peripheral blood mononuclear cells of stress resilient rats	Li J	2017	Duplicate reporting
Proton Magnetic Resonance Spectroscopy study on the metabolism changes of cerebellum in patients with post-stroke depression	Zhang L	2017	Duplicate reporting
The impact of accelerated HF-rTMS on neurochemicals in major depression: Insights from 1H MR spectroscopy	Baeken C	2017	Duplicate reporting
The Nucleus Accumbens and Ketamine Treatment in Major Depressive Disorder	Abdallah CG	2017	Duplicate reporting
The role of steroids in the prediction of affective disorders in adult men	Sramkova M	2017	Duplicate reporting
Beta-defensin 1, aryl hydrocarbon receptor and plasma kynurenine in major depressive disorder: metabolomics informed genomics	Liu D	2018	Duplicate reporting
Biomarker-based subtyping of depression and anxiety disorders using latent class analysis A nesda study	Beijers L	2018	Duplicate reporting
Correlations between changes in the hypothalamic-pituitary-adrenal axis and neurochemistry of the anterior cingulate gyrus in postpartum depression	de Rezende MG	2018	Duplicate reporting
Kynurenine pathway changes in late-life depression with memory deficit	Wu YJ	2018	Duplicate reporting
Plasma disturbance of phospholipid metabolism in major depressive disorder by integration of proteomics and metabolomics	Gui SW	2018	Duplicate reporting
Urinary biomarker panel for diagnosing patients with depression and anxiety disorders	Chen JJ	2018	Duplicate reporting
Neurochemical basis of the action of antidepressants on learned helplessness	Sherman AD	1980	Intervention study
Intracortical glutamate injection produces helpless-like behaviour in the rat	Petty F	1985	Intervention study
Double-Blind, Controlled Trial of Inositol Treatment of Depression	Levine J	1995	Intervention study
Identification of rosmarinic acid as a novel antidepressive substance in the leaves of Perilla frutescens Britton var. acuta Kudo (Perillae Herba)	Takeda H	2002	Intervention study
The immune effects of TRYCATs (tryptophan catabolites along the ido pathway): Relevance for depression – and other conditions characterized by tryptophan depletion induced by inflammation	Maes M	2007	Intervention study
Low-dose Transdermal Testosterone Augmentation Therapy Improves Depression Severity in Women	Miller KK	2009	Intervention study
Antidepressant-like effect of Δ9-tetrahydrocannabinol and other cannabinoids isolated from Cannabis sativa L	EI-Alfy AT	2010	Intervention study
Behavioral and molecular evidence for psychotropic effects in L-theanine	Wakabayashi C	2011	Intervention study
Chronic omega-3 fatty acids supplementation promotes beneficial effects on anxiety, cognitive and depressive-like behaviors in rats subjected to a restraint stress protocol	Ferraz AC	2011	Intervention study
NMDA and AMPA receptors are involved in the antidepressant-like activity of tianeptine in the forced swim test in mice	Wlaz P	2011	Intervention study
A Randomized, Double-Blind Placebo-Controlled Trial of Oral Creatine Monohydrate Augmentation for Enhanced Response to a Selective Serotonin Reuptake Inhibitor in Women With Major Depressive Disorder	Lyoo IK	2012	Intervention study
Indoleamine 2,3-dioxygenase mediates anhedonia and anxiety-like behaviors caused by peripheral lipopolysaccharide immune challenge	Salazar A	2012	Intervention study
[Effects of 1-methylhydantoin on behavior changes in depressive rats and its possible mechanisms]	You J	2013	Intervention study
Augmentation therapy with alpha-lipoic acid and desvenlafaxine: A future target for treatment of depression?	Silva MCC	2013	Intervention study
The activation of alpha(1)-adrenoceptors is implicated in the antidepressant-like effect of creatine in the tail suspension test	Cunha MP	2013	Intervention study
An anti-immobility effect of spermine in the forced swim test in mice	Wosko S	2014	Intervention study
Antidepressant-like effect of the mGluR5 antagonist MTEP in an astroglial degeneration model of depression	Domin H	2014	Intervention study
Antidepressant-like properties of Antiaris toxicaria aqueous extract	Mante PK	2015	Intervention study
Reversal of corticosterone-induced BDNF alterations by the natural antioxidant alpha-lipoic acid alone and combined with desvenlafaxine: Emphasis on the neurotrophic hypothesis of depression	de Sousa CNS	2015	Intervention study
The modulation of NMDA receptors and L-arginine/nitric oxide pathway is implicated in the anti-immobility effect of creatine in the tail suspension test	Cunha MP	2015	Intervention study
Antidepressant-like effect of hydroalcoholic extract of Valeriana prionophylla Standl. from Guatemala: Evidence for the involvement of the monoaminergic systems	Holzmann I	2016	Intervention study
Evaluation of the effect of soybean diet on interferon-α-induced depression in male mice	Fashi YA	2017	Intervention study
Application of Wavelet Transform in Detecting GABA levels in Drug-naïve Patients with Major Depression Disorder	Ren WT	2012	Meeting abstracts
Yoga therapy associated with increased brain GABA levels and decreased depressive symptoms in subjects with major depressive disorder: a pilot study	Streeter C	2012	Meeting abstracts
NMR Metabolomic characterization of pregnant women and its use for biomarker discovery for maternal depressive symptoms	Raikkonen K	2016	Meeting abstracts
Non-pharmacological interventions: Do they elicit similar molecular signatures as antidepressant drugs?	Belzung C	2016	Meeting abstracts
Towards an understanding of depression associated gut microbiota induced neurobehavioural changes in the rat	Kelly JR	2016	Meeting abstracts
Altered anterior cingulate glutamate in depressed adolescents with and without lifetime suicidal behavior: A proton magnetic resonance spectroscopy study	Lewis CP	2017	Meeting abstracts
Cingulate glutamate relates to symptom improvement in response to dbs in treatment-resistant depression	Clark D	2017	Meeting abstracts
Defining immune-glutamate dysregulation in mood disorders as a clinically relevant biotype-use of multimodal imaging approaches	Haroon E	2017	Meeting abstracts
Glutamate and response to repetitive transcra-nial magnetic stimulation in youth with treatment resistant depression	Jasaui Y	2017	Meeting abstracts
High fat diet-induced depression-like behaviour in mice: Roles of intestinal microbiome, neuropeptide Y, and brain metabolome	Hassan AM	2017	Meeting abstracts
In major depressive disorder, yoga and coherent breathing reduced depressive symptoms, increased respiratory sinus arrhythmia, and increased gama-aminobutyric acid	Streeter C	2017	Meeting abstracts
Multimodal GABA and default mode network antidepressant mechanisms of TMS	Dubin M	2017	Meeting abstracts
Neurometabolic alterations in a depression-like rat model of chronic forced swimming stress using in vivo proton magnetic resonance spectroscopy at 7 T	Yoo CH	2017	Meeting abstracts
Neuronal and peripheral markers of plasticity dynamics, change concomitantly after sub-anesthetic dose of ketamine in humans	Colic L	2017	Meeting abstracts
Reduced suicidality and enhanced neuronal integrity with high frequency repetitive transcranial magnetic stimulation treatment in adolescents	Croarkin P	2017	Meeting abstracts
Serum lipidomic analysis for the discovery of biomarkers for major depressive disorder in drug-free patients	Kwack MK	2017	Meeting abstracts
Serum metabolites as a predictor of antidepres-sant responsiveness in the co-med trial	Czysz A	2017	Meeting abstracts
Sphingomyelins as predictors and biologic correlates of antidepressant response in the CO-MED trial	Czysz A	2017	Meeting abstracts
The nitric oxide synthase activity as a biomarker of major depressive episode and response to antidepressant treatment	Loeb E	2017	Meeting abstracts
Transcranial direct current stimulation effects on prefrontal cortex in major depressive disorder (MDD) measured by in vivo proton magnetic resonance spectroscopy (1H MRS)	Chrysikou EG	2017	Meeting abstracts
Gabaergic neurotransmission modulates therapeutic response to ketamine infusion in major depression	Njau S	2018	Meeting abstracts
Inhibitory neurotransmission predicts tmsrelated functional connectivity in depressed individuals	Ilieva I	2018	Meeting abstracts
Probiotics-a novel antidepressant? Lessons from preclinical studies	Abildgaard A	2018	Meeting abstracts
Factor graphs identify sex-specific antidepressant response profiles: Citalopram/escitalopram as molecular probes for subgroups of major depressive disorder patients	Athreya AP		Meeting abstracts
Reduced myo-inositol levels in cerebrospinal fluid from patients with affective disorder	Barkai A	1978	No available data
Cerebrospinal fluid lactate levels and aging: findings in normals and patients with major depressive disorders	Yesavage JA	1982	No available data
In vivo 1H spectroscopy of the human brain following electroconvulsive therapy	Woods BT	1990	No available data
Interleukin-6 Is Elevated in the Cerebrospinal Fluid of Suicide Attempters and Related to Symptom Severity	Lindqvist D	2009	No available data
Metabolomics: A global biochemical approach to the study of neuropsychiatric disorders	Kaddurah-Daouk R	2009	No available data
Benefits and efficacy of ECT in treatment of patients with mood disorders and schizophrenia	Zelondzhev V	2010	No available data
Inflammatory and tryptophan Metabolite changes in animal models of sickness behavior	Oconnor JC	2010	No available data
Plasma biomarkers to diagnose major depressive disorder	Ohashi Y	2010	No available data
Phenotype of HINT1 deficiency linked with models of schizophrenia and mood disorders in mice	Barbier E	2012	No available data
Metabolomics of neurodegenerative diseases-can they inform psychiatric diseases?	Matson W	2013	No available data
PharmacoMetabolomic analysis of depression and treatment outcomes	Kaddurah-Daouk R	2013	No available data
The effects of treatment on kynurenine pathway in major depression	Savant V	2013	No available data
[The biological evaluation of depression severity: a novel method for the determination of platelet serotonin concentration]	Bezrukov MV	2014	No available data
Effects of long-chain omega-3 fatty acid monotherapy on cortical biochemistry in depressed bipolar offspring: A double-blind placebo-controlled 1H MRS study	McNamara RK	2014	No available data
Mining the neural and plasma phospholipidome to identify critical lipid determinants of Alzheimer's disease conversion	Wang Y	2014	No available data
Selection of potential biomarkers by Metabonomics and multivariate statistical analysis combined with GC-MS and HPLC-FD	Qin X	2014	No available data
The psychiatric and Metabolic phenotype of the BACHD mouse model of huntington disease	Cheong R	2014	No available data
Analysis of main constituents and mechanisms underlying antidepressant-like effects of Xiaochaihutang in mice	Zhang K	2015	No available data
In vivo proton Magnetic Resonance Spectroscopy study of the relationships between lactate, depression severity, and ketamine treatment in major depressive disorder	Lapidus K	2015	No available data
A brain-gut-derived Metabolite association network for depressed mood	Labus J	2016	No available data
Antidepressant-like effects of Xiaochaihutang in a neuroendocrine mouse model of anxiety/depression	Zhang K	2016	No available data
Brain levels of high-energy phosphate metabolites and executive function in geriatric depression	Harper DG	2016	No available data
Characterizing novel Metabolic pathways of melatonin receptor agonist agomelatine using Metabolomic approaches	Liu X	2016	No available data
Metabolic profiling of Shu-Yu capsule in rat serum based on Metabolic fingerprinting analysis using HPLC-ESI-MSn	Li F	2016	No available data
UPLC-Q-TOF-MSE analysis of the constituents of Ding-Zhi-Xiao-Wan, a traditional Chinese antidepressant, in normal and depressive rats	Xu L	2016	No available data
high Kynurenine (a Tryptopha Metabolite) Predicts remission in Patients with Major Depression to add-on Treatment with celecoxib	Krause D	2017	No available data
Lipidomics in Patients Receiving ECT	Stautland A	2017	No available data
Plasma sterols and depressive symptom severity in a population-based cohort	Cenik B	2017	No available data
Reduced serum lipid levels in patients receiving ECT-preliminary findings	Stautland A	2017	No available data
Validated UPLC-MS/MS method for simultaneous quantification of eight saikosaponins in rat plasma: Application to a comparative pharmacokinetic study in depression rats after oral administration of extracts of raw and vinegar-baked Bupleuri Radix	Lei TL	2017	No available data
Clinical Trial of the Potassium Channel Activator Diazoxide for Major Depressive Disorder Halted Due to Intolerability	Kadriu B	2018	No available data
Correlations Between Neuroendocrine Disorders and Biochemical Brain Metabolites Alterations in Antidepressant Treatment	Ageu L	2018	No available data
Stability of CSF metabolites measured by proton NMR	Levine J	2000	No control of interest
Magnetization transfer of fluoxetine in the human brain using fluorine Magnetic Resonance Spectroscopy	Strauss WL	2001	No control of interest
MRI white matter hyperintensities, 1H-MR spectroscopy and cognitive function in geriatric depression: A comparison of early- and late-onset cases	Murata T	2001	No control of interest
Cognitive impairment: classification by 1H Magnetic Resonance Spectroscopy	Martinez-Bisbal MC	2004	No control of interest
Cognitive impairment: Classification by proton Magnetic Resonance Spectroscopy and the contributions of conventional magnetic resonance imaging	Martínez-Bisbal MC	2006	No control of interest
Dementias: Diagnostic contribution of imaging and proton Magnetic Resonance Spectroscopy	Arana E	2007	No control of interest
Adipose DHA inversely associated with depression as measured by the Beck Depression Inventory	Sarri KO	2008	No control of interest
The glutamatergic system and its relation to the clinical effect of therapeutic-sleep deprivation in depression - An MR spectroscopy study	Murck H	2009	No control of interest
Effects of mirtazapine on brainderived neurotrophic factor (BDNF) and catecholamine Metabolites	Katsuki A	2010	No control of interest
Magnetic Resonance Spectroscopy Imaging of Differences Between Unmedicated Bipolar and Unipolar Depression	Nixon J	2010	No control of interest
Plasma phosphatidylcholine and sphingomyelin concentrations are associated with depression and anxiety symptoms in a Dutch family-based lipidomics study	Demirkan A	2013	No control of interest
Anterior cingulate cortex choline levels in female adolescents with unipolar versus bipolar depression: a potential new tool for diagnosis	Shi XF	2014	No control of interest
Delayed circadian phase is linked to glutamatergic functions in young people with affective disorders: A proton Magnetic Resonance Spectroscopy study	Naismith SL	2014	No control of interest
Platelet-activating factors are associated with cognitive deficits in depressed coronary artery disease patients: a hypothesis-generating study	Mazereeuw G	2014	No control of interest
Zolpidem increases GABA in depressed volunteers maintained on SSRIs	Licata SC	2014	No control of interest
Cluster analysis reveals abnormal hippocampal neuroMetabolic profiles in young people with mood disorders	Hermens DF	2015	No control of interest
Platelet activating factors are associated with cognitive deficits in depressed coronary artery disease patients	Mazereeuw G	2015	No control of interest
An exploratory study of spectroscopic glutamatergic correlates of cortical excitability in depressed adolescents	Lewis CP	2016	No control of interest
Conceptual convergence: Increased inflammation is associated with increased basal ganglia glutamate in patients with major depression	Haroon E	2016	No control of interest
Development and evaluation of a liquid chromatography-mass spectrometry method for rapid, accurate quantitation of malondialdehyde in human plasma	Sobsey CA	2016	No control of interest
Plasma Metabolites Predict Severity of Depression and Suicidal Ideation in Psychiatric Patients-A Multicenter Pilot Analysis.	Setoyama D	2016	No control of interest
Altered soluble epoxide hydrolase-derived oxylipins in patients with seasonal major depression: An exploratory study	Hennebelle M	2017	No control of interest
Association between hypovitaminosis D and cognitive inhibition impairment during major depression episode	Belzeaux R	2017	No control of interest
Lower choline-containing metabolites/creatine (Cr) rise and failure to Sustain NAA/Cr levels in the dorsolateral prefrontal cortex are associated with depressive episode recurrence under maintenance therapy: A proton magnetic resonance spectroscopy retrospective cohort study	Henigsberg N	2017	No control of interest
Rescue of IL-1b-induced reduction of human neurogenesis by omega-3 fatty acids and antidepressants	Borsini A	2017	No control of interest
Severity of Anxiety- but not Depression- is Associated with Oxidative Stress in Major Depressive Disorder	Steenkamp LR	2017	No control of interest
The lipidome in major depressive disorder: Shared genetic influence for ether-phosphatidylcholines, a plasma-based phenotype related to inflammation, and disease risk	Knowles EEM	2017	No control of interest
Choline and N-acetyl aspartate levels in the dorsolateral prefrontal cortex at the beginning of the recovery phase as markers of increased risk for depressive episode recurrence under different duration of maintenance therapy and after it: a retrospective cohort study	Henigsberg N	2018	No control of interest
Increased inflammation and brain glutamate define a subtype of depression with decreased regional homogeneity, impaired network integrity, and anhedonia	Haroon E	2018	No control of interest
Testosterone is related to GABA+ levels in the posterior-cingulate in unmedicated depressed women during reproductive life	Flores-Ramos M	2018	No control of interest
Vitamin D deficiency and course of frailty in a depressed older population	van den Berg KS	2018	No control of interest
Testosterone is related to GABA plus levels in the posterior-cingulate in unmedicated depressed women during reproductive life	Flores-Ramos M	2019	No control of interest
Magnetization Transfer Imaging and Magnetic Resonance Spectroscopy of Normal-Appearing White Matter in Late-Life Major Depression	Wyckoff N	2003	No differential analysis
Brain metabolites and cognitive function among older depressed and healthy individuals using 2D MR spectroscopy	Elderkin-Thompson V	2004	No differential analysis
Association between the scores on the general health questionnaire-28 and the saliva levels of 3-methoxy-4-hydroxyphenylglycol in normal volunteers	Li GY	2006	No differential analysis
An investigation of amino-acid neurotransmitters as potential predictors of clinical improvement to ketamine in depression	Salvadore G	2012	No differential analysis
[The association between plasma neurotransmitters levels and depression in acute hemorrhagic stroke]血浆神经递质与出血性卒中急性期抑郁相关性研究	Yuan HW	2013	No differential analysis
Serum methylarginines and incident depression in a cohort of older adults	McEvoy MA	2013	No differential analysis
Decreased occipital cortical glutamate levels in response to successful cognitive-behavioral therapy and pharmacotherapy for major depressive disorder	Abdallah CG	2014	No differential analysis
Plasma levels of glutamate during stroke is associated with development of post-stroke depression	Cheng SY	2014	No differential analysis
Development of psychopathology in deployed armed forces in relation to plasma GABA levels	Schur RR	2016	No differential analysis
Prospective longitudinal study of testosterone and incident depression in older men: The Health In Men Study	Ford AH	2016	No differential analysis
Advanced Glycation End Product (AGE) Accumulation in the Skin is Associated with Depression: The Maastricht Study	van Dooren FE	2017	No differential analysis
Hair cortisol in relation to job stress and depressive symptoms	Janssens H	2017	No differential analysis
The recency ratio is associated with reduced CSF glutamate in late-life depression	Bruno D	2017	No differential analysis
Association between Serum Vitamin Levels and Depression in U.S. Adults 20 Years or Older Based on National Health and Nutrition Examination Survey 2005(-)2006	Huang XM	2018	No differential analysis
Biogenic amine metabolites in cerebrospinal fluid of patients with affective disorders	Vestergaard P	1978	No experimental technique of interest
The Effect of Antidepressant Drugs on Plasma Kynurenine in Depressed Patients	Wood K	1978	No experimental technique of interest
Amino acid concentrations in cerebrospinal fluid: effects of aging, depression, and probenecid	Goodnick PJ	1980	No experimental technique of interest
Cerebrospinal fluid GABA in normals and patients with affective disorders	Post RM	1980	No experimental technique of interest
Effect of electroconvulsive therapy (ECT) on plasma tryptophan	Whalley LJ	1980	No experimental technique of interest
GABA levels in CSF of patients with psychiatric disorders	Gold BI	1980	No experimental technique of interest
GABA levels in CSF of patients with psychiatric disorders	Gold B	1980	No experimental technique of interest
CSF GABA in Normal Subjects and Patients with Depression, Schizophrenia, Mania, and Anorexia Nervosa	Gerner RH	1981	No experimental technique of interest
CSF neurochemistry in depressed, manic and schizophrenic patients compared with normal controls	Gerner R	1981	No experimental technique of interest
Depression and cerebrospinal fluid citrate	Mellerup ET	1981	No experimental technique of interest
GABAergic modulation of learned helplessness	Petty F	1981	No experimental technique of interest
INHIBITION OF RAT LIVER TRYPTOPHAN PYRROLASE ACTIVITY AND ELEVATION OF BRAIN TRYPTOPHAN CONCENTRATION BY ADMINISTRATION OF ANTIDEPRESSANTS	Badawy AAB	1981	No experimental technique of interest
Plasma tryptophan and five other amino acids in depressed and normal subjects.	DeMyer MK	1981	No experimental technique of interest
Cerebrospinal fluid GABA levels in various neurological and psychiatric diseases	Kuroda H	1982	No experimental technique of interest
Cerebrospinal fluid gamma-aminobutyric acid and homovanillic acid in depressive disorders	Kasa K	1982	No experimental technique of interest
High plasma norepinephrine levels in patients with major affective disorder	Lake CR	1982	No experimental technique of interest
Increased serum glutamate in depressed patients	Kim JS	1982	No experimental technique of interest
Increased serum glutamate in depressed patients	Kim JS	1982	No experimental technique of interest
INHIBITION OF RAT LIVER TRYPTOPHAN PYRROLASE ACTIVITY AND ELEVATION OF BRAIN TRYPTOPHAN CONCENTRATION BY ACUTE ADMINISTRATION OF SMALL DOSES OF ANTIDEPRESSANTS	Badawy AAB	1982	No experimental technique of interest
Response to Maprotiline Treatment in Depressive Patients Relationship to Urinary MHPG Excretion and Plasma Drug Level	Gaertner HJ	1982	No experimental technique of interest
CSF and Urinary Biogenic Amines and Metabolites in Depression and Mania	Koslow SH	1983	No experimental technique of interest
Free tryptophan response to intravenous insulin in depressed patients.	Menna-Perper M	1983	No experimental technique of interest
Increased Plasma MHPG in Dexamethasone Resistant Depressed Patients	Jimerson DC	1983	No experimental technique of interest
Reduced plasma and CSF gama-aminobutyric acid in affective illness: Effect of lithium carbonate	Berrettini WH	1983	No experimental technique of interest
Toward a Biochemical Classification of Depressive Disorders, VII: Urinary Free Cortisol and Urinary MHPG in Depressions	Rosenbaum AH	1983	No experimental technique of interest
Brain energy metabolism and blood-brain barrier permeability in depressive patients: analyses of creatine, creatinine, urate, and albumin in CSF and blood	Niklasson F	1984	No experimental technique of interest
CSF monoamine metabolites in melancholia	Asberg M	1984	No experimental technique of interest
CSF neurochemistry in depressed, manic and schizophrenic patients compared with normal controls	Gerner R	1984	No experimental technique of interest
CSF Neurochemistry in Depressed, Manic, and Schizophrenic Patients Compared With That of Normal Controls	Gerner RH	1984	No experimental technique of interest
Neurotransmitter receptors and monoamine metabolites in the brains of patients with Alzheimer-type dementia and depression, and suicides	Crow TJ	1984	No experimental technique of interest
Plasma GABA Levels in Psychiatric Illness	Petty F	1984	No experimental technique of interest
Plasma l-tryptophan/neutral amino acid ratio and dexamethasone suppression in depression.	Joseph MS	1984	No experimental technique of interest
Noradrenergic Function and the Cortisol Response to Dexamethasone in Depression	Rubin AL	1985	No experimental technique of interest
CSF GABA in euthymic manic-depressive patients and controls	Berrettini WH	1986	No experimental technique of interest
Frontal cortex and basal ganglia metabolic rates assessed by positron emission tomography with 2-[18F]-deoxyglucose in affective illness	Buchsbaum MS	1986	No experimental technique of interest
CHANGES IN URINARY CATECHOLAMINES AND THEIR METABOLITES IN DEPRESSED PATIENTS TREATED WITH AMITRIPTYLINE OR IMIPRAMINE	Bowden CL	1987	No experimental technique of interest
[Plasma amino acid disturbances and depression]	Mathis P	1988	No experimental technique of interest
AMINO ACID LEVELS IN DEPRESSION: A PRELIMINARY INVESTIGATION	Honig A	1988	No experimental technique of interest
Creatinine and creatine in CSF: Indices of brain energy metabolism in depression	Agren H	1988	No experimental technique of interest
On the role of endogenous GABA in the forced swimming test in rats	Borsini F	1988	No experimental technique of interest
Acute antidepressant effect of lithium is associated with fluctuation of calcium and magnesium in plasma. A double-blind study on the antidepressant effect of lithium and clomipramine	Linder J	1989	No experimental technique of interest
Capillary-lsotachophoretic Determination of Glutamine in Cerebrospinal Fluid of Various Neurological Disorders	Hiraoka A	1989	No experimental technique of interest
Decreased plasma tryptophan levels in major depression	Cowen PJ	1989	No experimental technique of interest
Serotonin concentrations and turnover in brains of depressed suicides	Cheetham SC	1989	No experimental technique of interest
A multivariate analysis of red blood cell membrane transports and plasma levels of l-tyrosine and l-tryptophan in depressed patients before treatment and after clinical improvement.	Chiaroni P	1990	No experimental technique of interest
Cerebrospinal fluid S-adenosylmethionine-in depression and dementia: effects of treatment with parenteral and oral S-adenosylmethionine	Bottiglieri T	1990	No experimental technique of interest
Decreased plasma tryptophan concentration in major depression: relationship to melancholia and weight loss.	Anderson IM	1990	No experimental technique of interest
Plasma GABA in mood disorders	Petty F	1990	No experimental technique of interest
Plasma levels of 3-methoxy-4-hydroxyphenylglycol in depressed patients compared with normal controls	Azorin JM	1990	No experimental technique of interest
Plasma tryptophan to large neutral amino acid ratios in depressed and normal subjects.	Russ MJ	1990	No experimental technique of interest
Repeated Electroconvulsive Shock Selectively Alters gamma-Aminobutyric Acid Levels in the Rat Brain: Effect of Electrode Placement	Ferraro TN	1990	No experimental technique of interest
Suppressant effects of dexamethasone on the availability of plasma l-tryptophan and tyrosine in healthy controls and in depressed patients.	Maes M	1990	No experimental technique of interest
CSF GABA in depressed patients and normal controls	Roy A	1991	No experimental technique of interest
Serotonin function and depression: neuroendocrine and mood responses to intravenous l-tryptophan in depressed patients and healthy comparison subjects.	Price LH	1991	No experimental technique of interest
Stress- and Endotoxin-Induced Increases in Brain Tryptophan and Serotonin Metabolism Depend on Sympathetic Nervous System Activity	Dunn AJ	1991	No experimental technique of interest
Urinary 3-methoxy-4-hydroxyphenylglycol and the depression-type score as predictors of differential responses to antidepressants	Mooney JJ	1991	No experimental technique of interest
EFFECTS OF SHORT- AND LONG-TERM ADMINISTRATION OF FLUOXETINE ON THE MONOAMINE CONTENT OF RAT BRAIN	Caccia S	1992	No experimental technique of interest
Low plasma gamma-aminobutyric acid levels in male patients with depression	Petty F	1992	No experimental technique of interest
Plasma tryptophan levels and plasma tryptophan/neutral amino acids ratio in patients with mood disorder, patients with obsessive-compulsive disorder, and normal subjects.	Lucca A	1992	No experimental technique of interest
Platelet serotonin and plasma tryptophan decreases in endogenous depression: clinical, therapeutic, and biological correlations.	Quintana J	1992	No experimental technique of interest
QUINOLINIC ACID AND KYNURENINE PATHWAY METABOLISM IN INFLAMMATORY AND NON-INFLAMMATORY NEUROLOGICAL DISEASE	Heyes MP	1992	No experimental technique of interest
Area-dependent changes in GABAergic function after acute and chronic cold stress	Acosta GB	1993	No experimental technique of interest
Cerebrospinal Fluid Monoamine Metabolites in Fluoxetine-Treated Patients with Major Depression and in Healthy Volunteers	DeBellis MD	1993	No experimental technique of interest
Effects of the antidepressant drug tianeptine on plasma and platelet serotonin of depressive patients and healthy controls.	Ortiz J	1993	No experimental technique of interest
Plasma amino acid profiles in relation to clinical response to moclobemide in patients with major depression	Moller SE	1993	No experimental technique of interest
Plasma and Platelet Excitatory Amino Acids in Psychiatric Disorders	Altamura CA	1993	No experimental technique of interest
Plasma cholesterol and depressive symptoms in older men	Morgan RE	1993	No experimental technique of interest
Relationships between lower plasma l-tryptophan levels and immune-inflammatory variables in depression.	Maes M	1993	No experimental technique of interest
GABAA receptors mediate the changes produced by stress on GABA function and locomotor acitivty	Acosta GB	1994	No experimental technique of interest
Kynurenine in Blood Plasma and DST in Patients with Endogenous Anxiety and Endogenous Depression	Orlikov AB	1994	No experimental technique of interest
Physiological elevations of glucocorticoids potentiate glutamate accumulation in the hippocampus	Stein-Behrens BA	1994	No experimental technique of interest
S-adenosylmethionine blood levels in major depression: changes with drug treatment	Bell KM	1994	No experimental technique of interest
The effect of paroxetine on cerebrospinal fluid concentrations of neurotransmitter metabolites in depressed patients	Lundmark J	1994	No experimental technique of interest
Alterations in the N-methyl-D-aspartate (NMDA) receptor complex in the frontal cortex of suicide victims	Nowak G	1995	No experimental technique of interest
Chronic forced swim stress of rats increases frontal cortical 5-HT2 receptors and the wet-dog shakes they mediate, but not frontal cortical β-adrenoceptors	Takao K	1995	No experimental technique of interest
Effects of the MA0 inhibitor phenelzine on glutamine and GABA concentrations in rat brain	Paslawski TM	1995	No experimental technique of interest
Increased plasma serine concentrations in depression.	Maes M	1995	No experimental technique of interest
Plasma concentrations of excitatory amino acids, serine, glycine, taurine and histidine in major depression	Altamura C	1995	No experimental technique of interest
Fatty acid composition in major depression: decreased omega 3 fractions in cholesteryl esters and increased C20: 4 omega 6/C20:5 omega 3 ratio in cholesteryl esters and phospholipids	Maes M	1996	No experimental technique of interest
Serum lipid concentrations in patients with major depressive disorder	Olusi SO	1996	No experimental technique of interest
Serum Mg2+ and Ca2+/Mg2+ ratio in major depressive disorder	Young LT	1996	No experimental technique of interest
Urinary levels of 3-methoxy-4-hydroxyphenylglycol predict symptom severity in selected patients with unipolar depression	Garvey MJ	1996	No experimental technique of interest
In vivo evidence for the involvement of dopamine-D-2 receptors in striatum and anterior cingulate gyrus in major depression	Larisch R	1997	No experimental technique of interest
Correlated reductions in cerebrospinal fluid 5-HIAA and MHPG concentrations after treatment with selective serotonin reuptake inhibitors	Sheline Y	1997	No experimental technique of interest
CSF inositol does not predict antidepressant response to inositol	Levine J	1997	No experimental technique of interest
High Serotonin and 5-Hydroxyindoleacetic Acid Levels in Limbic Brain Regions in a Rat Model of Depression: Normalization by Chronic Antidepressant Treatment	Zangen A	1997	No experimental technique of interest
No Early Effects of Electroconvulsive Therapy on Tryptophan Metabolism and Disposition in Endogenous Depression	Mokhtar AS	1997	No experimental technique of interest
Nocturnal secretion of prolactin and cortisol and the sleep EEG in patients with major endogenous depression during an acute episode and after full remission	Steiger A	1997	No experimental technique of interest
Plasma Free 3-Methoxy-4-Hydroxyphenylglycol Predicts Response to Fluoxetine	Ko HC	1997	No experimental technique of interest
Plasma tryptophan levels and tryptophan/neutral amino acid ratios in obsessive-compulsive patients with and without depression	Bellodi L	1997	No experimental technique of interest
Uncoupling of serotonergic and noradrenergic systems in depression: preliminary evidence from continuous cerebrospinal fluid sampling	Geracioti TDJr	1997	No experimental technique of interest
Plasma and platelet amino acid concentrations in patients affected by major depression and under fluvoxamine treatment.	Mauri MC	1998	No experimental technique of interest
Rapid Antidepressant Response to Alprazolam in Depressed Patients with High Catecholamine Output and Heterologous Desensitization of Platelet Adenylate Cyclase	Mooney JJ	1998	No experimental technique of interest
Serum levels of excitatory amino acids, serine, glycine, histidine, threonine, taurine, alanine and arginine in treatment-resistant depression: modulation by treatment with antidepressants and prediction of clinical responsivity	Maes M	1998	No experimental technique of interest
Serum lipids : new biological markers in depression ?	Khalid A	1998	No experimental technique of interest
The inflammatory response system and the availability of plasma tryptophan in patients with primary sleep disorders and major depression.	Song C	1998	No experimental technique of interest
5-HT2 receptor regulation of extracellular GABA levels in the prefrontal cortex	Abi-Saab WM	1999	No experimental technique of interest
DEPLETION IN SEROTONIN DECREASES NEUROGENESIS IN THE DENTATE GYRUS AND THE SUBVENTRICULAR ZONE OF ADULT RATS	Brezun JM	1999	No experimental technique of interest
High serum and cerebrospinal fluid Ca/Mg ratio in recently hospitalized acutely depressed patients	Levine J	1999	No experimental technique of interest
Plasma agmatine and platelet imidazoline receptors in depression	Halaris A	1999	No experimental technique of interest
Severity of depression in abstinent alcoholics is associated with monoamine metabolites and dehydroepiandrosterone-sulfate concentrations	Heinz A	1999	No experimental technique of interest
Homocysteine, folate, methylation, and monoamine metabolism in depression	Bottiglieri T	2000	No experimental technique of interest
Testosterone, androstenedione and dihydrotestosterone concentrations are elevated in female patients with major depression	Weber B	2000	No experimental technique of interest
Aggressivity, suicide attempts, and depression: relationship to cerebrospinal fluid monoamine metabolite levels	Placidi GP	2001	No experimental technique of interest
Anxiety and depression before and after the menopause	Sagsoz N	2001	No experimental technique of interest
Effect of electroconvulsive therapy on biopterin and large neutral amino acids in severe, medication resistant depression.	Hoekstra R	2001	No experimental technique of interest
Influence of SAMe on the modifications of brain polyamine levels in an animal model of depression	Genedani S	2001	No experimental technique of interest
Neuroactive Ring A-Reduced Metabolites of Progesterone in Human Plasma during Pregnancy: Elevated Levels of 5 -Dihydroprogesterone in Depressed Patients during the Latter Half of Pregnancy	Pearson Murphy BE	2001	No experimental technique of interest
Predictive value of amino acids in the treatment of major depression with fluvoxamine.	Mauri MC	2001	No experimental technique of interest
Treatment with interferon-alpha (IFNa) of hepatitis C patients induces lower serum dipeptidyl peptidase IV activity, which is related to IFNa-induced depressive and anxiety symptoms and immune activation	Maes M	2001	No experimental technique of interest
Association between decreased serum tryptophan concentrations and depressive symptoms in cancer patients undergoing cytokine therapy	Capuron L	2002	No experimental technique of interest
Basal plasma hormone levels in depressed perimenopausal women	Schmidt PJ	2002	No experimental technique of interest
Depressive and anxiety symptoms in the early puerperium are related to increased degradation of tryptophan into kynurenine, a phenomenon which is related to immune activation	Maes M	2002	No experimental technique of interest
Plasma levels of catecholamine metabolites predict the response to sulpiride or fluvoxamine in major depression	Ueda N	2002	No experimental technique of interest
Psychological mediation of a type of oxidative DNA damage, 8-hydroxydeoxyguanosine, in peripheral blood leukocytes of non-smoking and non-drinking workers	Irie M	2002	No experimental technique of interest
Relationships between serum magnesium levels and clinical background factors in patients with mood disorders	Imada Y	2002	No experimental technique of interest
The effect of chronic fluoxetine treatment on brain corticosteroid receptor mRNA expression and spatial memory in young and aged rats	Yau JLW	2002	No experimental technique of interest
Brain neurosteroid changes after paroxetine administration in mice	Nechmad A	2003	No experimental technique of interest
Depressive state relates to female oxidative DNA damage via neutrophil activation	Irie M	2003	No experimental technique of interest
Interferon-Alpha–Induced Changes in Tryptophan Metabolism: Relationship to Depression and Paroxetine Treatment	Capuron L	2003	No experimental technique of interest
Paroxetine-induced increase in metabolic end products of nitric oxide	Lara N	2003	No experimental technique of interest
The CB1 receptor antagonist SR141716A selectively increases monoaminergic neurotransmission in the medial prefrontal cortex: implications for therapeutic actions	Tzavara ET	2003	No experimental technique of interest
24-h Monitoring of plasma norepinephrine, MHPG, cortisol, growth hormone and prolactin in depression	Koenigsberg MH	2004	No experimental technique of interest
Androgens and mood dysfunction in women: comparison of women with polycystic ovarian syndrome to healthy controls	Weiner CL	2004	No experimental technique of interest
Associations Between Baseline Plasma MHPG (3-methoxy-4-hydroxyphenylglycol) Levels and Clinical Responses With Respect to Milnacipran Versus Paroxetine Treatment	Shinkai K	2004	No experimental technique of interest
Chronic Fluoxetine Treatment Partly Attenuates the Long Term Anxiety and Depressive Symptoms Induced by MDMA (‘Ecstasy’) in Rats	Thompson MR	2004	No experimental technique of interest
Decreased platelet nitric oxide synthase activity and plasma nitric oxide metabolites in major depressive disorder	Chrapko W	2004	No experimental technique of interest
Dopamine overflow is increased in olfactory bulbectomized rats: an in vivo microdialysis study	Masini CV	2004	No experimental technique of interest
Neural and Behavioral Responses to Tryptophan Depletion in Unmedicated Patients With Remitted Major Depressive Disorder and Controls	Neumeister A	2004	No experimental technique of interest
The relationship between cholesterol levels and depression in the elderly	Ergun UG	2004	No experimental technique of interest
Altered cortical glutamatergic and GABAergic signal transmission with glial involvement in depression	Choudary PV	2005	No experimental technique of interest
Changes in plasma amino acids after electroconvulsive therapy of depressed patients	Palmio J	2005	No experimental technique of interest
Clinical Depression and Regulation of the Inflammatory Response During Acute Stress	Miller GE	2005	No experimental technique of interest
Correlates of Circulating Androgens in Mid-Life Women: The Study of Women’s Health Across the Nation	Santoro N	2005	No experimental technique of interest
Depression and possible cancer risk due to oxidative DNA damage	Irie M	2005	No experimental technique of interest
Higher cerebrospinal fluid homovanillic acid levels in depressed patients with comorbid posttraumatic stress disorder	Sher L	2005	No experimental technique of interest
IDO and interferon-a-induced depressive symptoms: a shift in hypothesis from tryptophan depletion to neurotoxicity	Wichers MC	2005	No experimental technique of interest
Measurement of tryptophan, kynurenine and neopterin in women with and without postpartum blues	Kohl C	2005	No experimental technique of interest
Permanent Deficits in Serotonergic Functioning of Olfactory Bulbectomized Rats: An In Vivo Microdialysis Study	van der Stelt	2005	No experimental technique of interest
Thyroid and adrenal axis in major depression: a controlled study in outpatients	Brouwer JP	2005	No experimental technique of interest
Increased serum levels of 8-hydroxy-2 -deoxyguanosine in clinical depression	Forlenza MJ	2006	No experimental technique of interest
Alteration of decreased plasma NO metabolites and platelet NO synthase activity by paroxetine in depressed patients	Chrapko W	2006	No experimental technique of interest
Alterations of plasma and cerebrospinal fluid glutamate levels in rats treated with the N-methyl-D-aspartate receptor antagonist, ketamine	Tomiya M	2006	No experimental technique of interest
Assessment of the Dexamethasone/CRH Test as a State-Dependent Marker for Hypothalamic-Pituitary-Adrenal (HPA) Axis Abnormalities in Major Depressive Episode: A Multicenter Study	Kunugi H	2006	No experimental technique of interest
Association of serum lipid profiles with depressive and anxiety disorders in menopausal women	Chen CC	2006	No experimental technique of interest
Brain 5-HT synthesis in the Flinders Sensitive Line rat model of depression: An autoradiographic study	Hasegawa S	2006	No experimental technique of interest
Clozapine and olanzapine, but not haloperidol, suppress serotonin efflux in the medial prefrontal cortex elicited by phencyclidine and ketamine	Amarg os-Bosch M	2006	No experimental technique of interest
Correlation between plasma levels of glutamate, alanine and serine with severity of depression	Mitani H	2006	No experimental technique of interest
CSF serotonin, 5-hydroxyindolacetic acid and neuropeptide Y levels in severe major depressive disorder	Hou C	2006	No experimental technique of interest
Effect of repeated treatment with fluoxetine on tryptophan hydroxylase-2 gene expression in the rat brainstem	Dygalo NN	2006	No experimental technique of interest
Glucocorticoids and Relapse of Major Depression (Dexamethasone/Corticotropin-Releasing Hormone Test in Relation to Relapse of Major Depression)	Appelhof BC	2006	No experimental technique of interest
Immobility stress induces depression-like behavior in the forced swim test in mice: effect of magnesium and imipramine	Poleszak E	2006	No experimental technique of interest
Leptin: A potential novel antidepressant	Lu XY	2006	No experimental technique of interest
Taurine transport and transporter localization in peripheral blood lymphocytes of controls and major depression patients	Fazzino F	2006	No experimental technique of interest
Upregulation of the initiating step of the kynurenine pathway in postmortem anterior cingulate cortex from individuals with schizophrenia and bipolar disorder	Miller CL	2006	No experimental technique of interest
Vitamin D deficiency is associated with low mood and worse cognitive performance in older adults	Wilkins CH	2006	No experimental technique of interest
[Effect of Danzhi Xiaoyao Powder on neuroimmuno-endocrine system in patients with depression](丹栀逍遥散对抑郁症患者神经免疫内分泌系统的影响)	Li YJ	2007	No experimental technique of interest
Acute stress-mediated increases in extracellular glutamate levels in the rat amygdala: differential effects of antidepressant treatment	Reznikov LR	2007	No experimental technique of interest
Associations between sex steroid hormone levels and depressive symptoms in elderly men and women: Results from the Health ABC study	Morsink LF	2007	No experimental technique of interest
Effects of acute paroxetine treatment on the consumption of cigarette smoking and caffeine in depressed patients	Miyamoto K	2007	No experimental technique of interest
Extracellular levels of serotonin and GABA in the hippocampus after chronic mild stress in rats. A microdialysis study in an animal model of depression	Grnli J	2007	No experimental technique of interest
Fluoxetine Partly Exerts its Actions Through GABA: A Neurochemical Evidence	Gören MZ	2007	No experimental technique of interest
GABAergic Neurons Immunoreactive for Calcium Binding Proteins are Reduced in the Prefrontal Cortex in Major Depression	Rajkowska G	2007	No experimental technique of interest
Hippocampal volume reduction and HPA-system activity in major depression	Colla M	2007	No experimental technique of interest
Increased Levels of Glutamate in Brains from Patients with Mood Disorders	Hashimoto K	2007	No experimental technique of interest
Increased risk of depressive disorders in women with polycystic ovary syndrome	Hollinrake E	2007	No experimental technique of interest
Kynurenine pathway in major depression: evidence of impaired neuroprotection.	Myint AM	2007	No experimental technique of interest
Low Cerebrospinal Fluid Glutamate and Glycine in Refractory Affective Disorder	Frye MA	2007	No experimental technique of interest
Major depressive disorder is accompanied with oxidative stress: short-term antidepressant treatment does not alter oxidative–antioxidative systems	Sarandol A	2007	No experimental technique of interest
Olfactory bulbectomy in mice leads to increased BDNF levels and decreased serotonin turnover in depression-related brain areas	Hellweg R	2007	No experimental technique of interest
Selective Deficits in the Omega-3 Fatty Acid Docosahexaenoic Acid in the Postmortem Orbitofrontal Cortex of Patients with Major Depressive Disorder	McNamara RK	2007	No experimental technique of interest
[Effects of Rhodiola rosea on level of 5-hydroxytryptamine, cell proliferation and differentiation, and number of neuron in cerebral hippocampus of rats with depression induced by chronic mild stress]红景天对慢性应激导致的抑郁大鼠大脑海马5-羟色胺水平及其细胞增殖、分化和神经元数量的影响	Qin YJ	2008	No experimental technique of interest
[Effects of Valerian on the level of 5-hydroxytryptamine, cell proliferation and neurons in cerebral hippocampus of rats with depression induced by chronic mild stress]	Tang JY	2008	No experimental technique of interest
Acute and Chronic Effects of Electroconvulsive Therapy on Neuroactive Steroids in Patients with Major Depressive Disorder	Özsoy S	2008	No experimental technique of interest
AMPA receptor subunit 1 (GluR-A) knockout mice show behavioural and biochemical features of depression	Chourbaji S	2008	No experimental technique of interest
Behavioural and neurochemical changes induced by stress-related conditions are counteracted by the neurokinin-2 receptor antagonist saredutant	Tamburella A	2008	No experimental technique of interest
Depression is associated with decreased 25-hydroxyvitamin D and increased parathyroid hormone levels in older adults	Hoogendijk WJG	2008	No experimental technique of interest
Differentiating early and late-onset depression with multichannel near-infrared spectroscopy	Yamagata B	2008	No experimental technique of interest
Effects of 5,7-dihydroxytryptamine lesion of the dorsal raphe nucleus on the antidepressant-like action of tramadol in the unpredictable chronic mild stress in mice	Yalcin I	2008	No experimental technique of interest
Elevated brain serotonin turnover in patients with depression: effect of genotype and therapy	Barton DA	2008	No experimental technique of interest
Filling in the gaps of chronic psychological stress disease models: What's Metabolic profiling have to do with it?	Laugero KD	2008	No experimental technique of interest
Fluoxetine potentiates GABAergic IPSCs in rat hippocampal neurons	Ye ZY	2008	No experimental technique of interest
Impaired cannabinoid receptor type 1 signaling interferes with stress-coping behavior in mice	Steiner MA	2008	No experimental technique of interest
Lack of an association of depression with n-3 polyunsaturated fatty acids in adipose tissue and serum phospholipids in healthy adults	Mamalakis G	2008	No experimental technique of interest
Low HDL cholesterol associates with major depression in a sample with a 7-year history of depressive symptoms	Lehto SM	2008	No experimental technique of interest
Memory, mood, dopamine, and serotonin in the 1-methyl-4-phenyl-1,2,3,6-tetrahydropyridine-lesioned mouse model of basal ganglia injury	Vučković MG	2008	No experimental technique of interest
Neuroanatomical Pattern of Mitochondrial Complex I Pathology Varies between Schizophrenia, Bipolar Disorder and Major Depression	Ben-Shachar D	2008	No experimental technique of interest
Neurochemical effects of the monoamine oxidase inhibitor phenelzine on brain GABA and alanine: A comparison with vigabatrin	Todd KG	2008	No experimental technique of interest
Sex differences in the effects of two stress paradigms on dopaminergic neurotransmission	Dalla C	2008	No experimental technique of interest
Strain differences in paroxetine-induced reduction of immobility time in the forced swimming test in mice: Role of serotonin	Guzzetti S	2008	No experimental technique of interest
The aging human orbitofrontal cortex: Decreasing polyunsaturated fatty acid composition and associated increases in lipogenic gene expression and stearoyl-CoA desaturase activity	McNamara RK	2008	No experimental technique of interest
The Effects of Electroconvulsive Therapy on GABAergic Function in Major Depressive Patients	Esel E	2008	No experimental technique of interest
The relationship between clinico-biochemical characteristics and psychiatric distress in young women with polycystic ovary syndrome	Adali E	2008	No experimental technique of interest
Thyroid activity in patients with major depression	Stipcevic T	2008	No experimental technique of interest
A Double-Blind Randomized Controlled Trial of Ethyl Eicosapentaenoate (EPA-E) for Major Depressive Disorder	Mischoulon D	2009	No experimental technique of interest
Activation of Central Nervous System Inflammatory Pathways by Interferon-Alpha: Relationship to Monoamines and Depression	Raison CL	2009	No experimental technique of interest
Adrenaline, Noradrenaline and Dopamine Level Estimation in Depression : Does it Help?	Ambade V	2009	No experimental technique of interest
Antidepressant effects of ginseng total saponins in the forced swimming test and chronic mild stress models of depression	Dang HX	2009	No experimental technique of interest
Association between depressive symptoms and 25-hydroxyvitamin D in middle-aged and elderly Chinese	Pan A	2009	No experimental technique of interest
Association between serum 25-hydroxyvitamin D and depressive symptoms in Japanese: Analysis by survey season	Nanri A	2009	No experimental technique of interest
Association Between Type D Personality, Depression, and Oxidative Stress in Patients With Chronic Heart Failure	Kupper	2009	No experimental technique of interest
Association of Fatty Acid Desaturase Gene Polymorphisms with Blood Lipid Essential Fatty Acids and Perinatal Depression among Canadian Women: A Pilot Study	Xie L	2009	No experimental technique of interest
Cerebrospinal fluid GABA concentration: Relationship with impulsivity and history of suicidal behavior, but not aggression, in human subjects	Lee R	2009	No experimental technique of interest
Chronic Citalopram Administration Causes a Sustained Suppression of Serotonin Synthesis in the Mouse Forebrain	Honig G	2009	No experimental technique of interest
Fluoxetine Administration Modulates the Cytoskeletal Microtubular System in the Rat Hippocampus	Bianchi M	2009	No experimental technique of interest
Forced swimming and imipramine modify plasma and brain amino acid concentrations in mice	Murakami T	2009	No experimental technique of interest
Functional change of the auditory cortex related to brain serotonergic neurotransmission in type 1 diabetic adolescents with and without depression.	Manjarrez-Gutierrez G	2009	No experimental technique of interest
Global brain gene expression analysis links glutamatergic and GABAergic alterations to suicide and major depression	Sequeira A	2009	No experimental technique of interest
Increased 8-hydroxy-deoxyguanosine, a marker of oxidative damage to DNA, in major depression and myalgic encephalomyelitis / chronic fatigue	Maes M	2009	No experimental technique of interest
Induction of IDO by Bacille Calmette-Guérin Is Responsible for Development of Murine Depressive-Like Behavior	O'Connor JC	2009	No experimental technique of interest
Kynurenine metabolites and inﬂammation markers in depressed patients treated with ﬂuoxetine or counselling	Mackay GM	2009	No experimental technique of interest
Lipid levels in female patients with affective disorders	Sagud M	2009	No experimental technique of interest
Lipopolysaccharide-induced depressive-like behavior is mediated by indoleamine 2,3-dioxygenase activation in mice	O'Connor JC	2009	No experimental technique of interest
Oxidative stress in depressive patients with gastric adenocarcinoma	Wei Y	2009	No experimental technique of interest
Serotoninergic and non-serotoninergic effects of two tricyclic antidepressants on visceral nociception in a rat model	Bechmann LP	2009	No experimental technique of interest
Serum cortisol concentration in patients with major depression after treatment with clomipramine	Piwowarska J	2009	No experimental technique of interest
Sex-related differential response to clomipramine treatment in a rat model of depression	Kokras N	2009	No experimental technique of interest
The change in plasma GABA, glutamine and glutamate levels in fluoxetine- or S-citalopram-treated female patients with major depression	Küçükibrahimoğlu E	2009	No experimental technique of interest
The effects of Rhodiola rosea extract on 5-HT level, cell proliferation and quantity of neurons at cerebral hippocampus of depressive rats	Chen QG	2009	No experimental technique of interest
The level of oxidative stress and the expression of genes involved in DNA-damage signaling pathways in depressive patients with colorectal carcinoma	Wei Y	2009	No experimental technique of interest
An Exploratory Study of Postpartum Depression and Vitamin D	Murphy PK	2010	No experimental technique of interest
Association of vitamin D levels with incident depression among a general cardiovascular population	May HT	2010	No experimental technique of interest
Central Administration of Lipopolysaccharide Induces Depressive-like Behavior in Vivo and Activates Brain Indoleamine 2,3 Dioxygenase In Murine Organotypic Hippocampal Slice Cultures	Fu X	2010	No experimental technique of interest
Depression and oxidative damage to lipids	Yager S	2010	No experimental technique of interest
Effect of Chronic Fluoxetine Treatment on Male and Female Rat Erythrocyte and Prefrontal Cortex Fatty Acid Composition	McNamara RK	2010	No experimental technique of interest
Effect of metyrapone on the fluoxetine-induced change in extracellular dopamine, serotonin and their metabolites in the rat frontal cortex	Rogoz Z	2010	No experimental technique of interest
Fatty Acids Intake and Depressive Symptomatology in a Greek Sample: An Epidemiological Analysis	Panagiotakos DB	2010	No experimental technique of interest
Hepatic drug Metabolizing profile of Flinders Sensitive Line rat model of depression	Kotsovolou O	2010	No experimental technique of interest
Homocysteine and Cognitive Function in Geriatric Depression	Alexopoulos P	2010	No experimental technique of interest
Metabolic consequences of chronic social defeat stress	Lutter M	2010	No experimental technique of interest
No associations between serum concentrations of 25-hydroxyvitamin D and parathyroid hormone and depression among US adults	Zhao G	2010	No experimental technique of interest
On the Biological Importance of the 3-hydroxyanthranilic Acid: Anthranilic Acid Ratio	Darlington LG	2010	No experimental technique of interest
Peripheral and cerebral metabolic abnormalities of the tryptophan–kynurenine pathway in a murine model of major depression	Laugeray A	2010	No experimental technique of interest
Potential antidepressant properties of Radix Polygalae (Yuan Zhi)	Liu P	2010	No experimental technique of interest
Protective effect of gan mai da zao decoction in unpredictable chronic mild stress-induced behavioral and biochemical alterations	Lou JS	2010	No experimental technique of interest
Relationship between TSH levels in the normal range and short-term duloxetine efficacy	Corruble E	2010	No experimental technique of interest
Sertraline increases extracellular levels not only of serotonin, but also of dopamine in the nucleus accumbens and striatum of rats	Kitaichi Y	2010	No experimental technique of interest
Serum 25-hydroxyvitamin D and depressive symptoms in older women and men	Milaneschi Y	2010	No experimental technique of interest
Serum vitamin D concentrations are related to depression in young adult US population: the Third National Health and Nutrition Examination Survey	Ganji V	2010	No experimental technique of interest
Sustained stress-induced changes in mice as a model for chronic depression	Elizalde N	2010	No experimental technique of interest
The possible role of the kynurenine pathway in adolescent depression with melancholic features	Gabbay V	2010	No experimental technique of interest
The possible role of the kynurenine pathway in adolescent depression with melancholic features	Gabbay V	2010	No experimental technique of interest
Zinc and Fatty Acids in Depression	Irmisch G	2010	No experimental technique of interest
[Simultaneous determination of tryptophan and its key metabolites by high performance liquid chromatography with programmed wavelength ultraviolet detection]高效液相色谱-程序波长紫外检测法同时测定血浆中的色氨酸及其代谢物	Zhen Q	2011	No experimental technique of interest
An Evaluation of Neuroplasticity and Behavior After Deep Brain Stimulation of the Nucleus Accumbens in an Animal Model of Depression	Falowski SM	2011	No experimental technique of interest
Association Between Low Serum 25-Hydroxyvitamin D and Depression in a Large Sample of Healthy Adults: The Cooper Center Longitudinal Study	Hoang MT	2011	No experimental technique of interest
Association between serum 25-hydroxyvitamin d and psychological health in older chinese men in a cohort study	Chan R	2011	No experimental technique of interest
Association of STAI and SDS scores with 8-hydroxydeoxyguanosine and serotonin levels in young women with depressive symptoms	Iida T	2011	No experimental technique of interest
Baseline psychological stress and ovarian norepinephrine levels negatively affect the outcome of in vitro fertilisation	Li XH	2011	No experimental technique of interest
Chronic low-grade inflammation in elderly persons is associated with altered tryptophan and tyrosine metabolism: role in neuropsychiatric symptoms	Capuron L	2011	No experimental technique of interest
Corticolimbic changes in acetylcholine and cyclic guanosine monophosphate in the Flinders Sensitive Line rat: a genetic model of depression	Brand L	2011	No experimental technique of interest
Decreased levels of glutathione, the major brain antioxidant, in post-mortem prefrontal cortex from patients with psychiatric disorders	Gawryluk JW	2011	No experimental technique of interest
Differential regional N-acetylaspartate deficits in postmortem brain in schizophrenia, bipolar disorder and major depressive disorder	Reynolds LM	2011	No experimental technique of interest
Distinguishing Between Major Depressive Disorder and Obsessive-Compulsive Disorder in Children by Measuring Regional Cortical Thickness	Fallucca E	2011	No experimental technique of interest
Forced swimming stress does not affect monoamine levels and neurodegeneration in rats	Abbas G	2011	No experimental technique of interest
Gluteal adipose-tissue polyunsaturated fatty-acids profiles and depressive symptoms in obese adults with Obstructive Sleep Apnea Hypopnea syndrome: A cross-sectional study	Papandreou C	2011	No experimental technique of interest
Hippocampal GABAergic dysfunction in a rat chronic mild stress model of depression	Holm MM	2011	No experimental technique of interest
Low serum 25-hydroxyvitamin d levels are associated with depression in an adult norwegian population	Kjaergaard M	2011	No experimental technique of interest
Lower vitamin D levels are associated with depression among community-dwelling European men	Lee DM	2011	No experimental technique of interest
Plasma kynurenine levels are elevated in suicide attempters with major depressive disorder.	Sublette ME	2011	No experimental technique of interest
Plasma omega 3 polyunsaturated fatty acid status and monounsaturated fatty acids are altered by chronic social stress and predict endocrine responses to acute stress in titi monkeys	Laugero KD	2011	No experimental technique of interest
Propofol protects against impairment of learning-memory and imbalance of hippocampal Glu/GABA induced by electroconvulsive shock in depressed rats	Luo J	2011	No experimental technique of interest
Relationship Between Depression Anxiety Stress Scale (DASS) and Urinary Hydroxyproline and Proline Concentrations in Hospital Workers	Lee KW	2011	No experimental technique of interest
Riluzole rapidly attenuates hyperemotional responses in olfactory bulbectomized rats, an animal model of depression	Takahashi K	2011	No experimental technique of interest
Severe depression is associated with increased microglial quinolinic acid in subregions of the anterior cingulate gyrus: Evidence for an immune-modulated glutamatergic neurotransmission?	Steiner J	2011	No experimental technique of interest
Somatization, but not depression, is characterized by disorders in the tryptophan catabolite (TRYCAT) pathway, indicating increased indoleamine 2,3-dioxygenase and lowered kynurenine aminotransferase activity	Maes M	2011	No experimental technique of interest
Stress response circuitry hypoactivation related to hormonal dysfunction in women with major depression	Holsen LM	2011	No experimental technique of interest
The Relationship Between the Acute Cerebral Metabolic Response to Citalopram and Chronic Citalopram Treatment Outcome	Smith GS	2011	No experimental technique of interest
Validation of a Food Frequency Questionnaire to Assess Intake of n-3 Polyunsaturated Fatty Acids in Subjects with and without Major Depressive Disorder	Sublette ME	2011	No experimental technique of interest
[Alterations of plasma aspartic acid， glycine and asparagine levels in patients with major depressive disorder]重性抑郁障碍患者血浆天冬氨酸和甘氨酸及天冬酰胺水平的变化	Fu XY	2012	No experimental technique of interest
[Effect of electroconvulsive shock on the glutamate level and the hyperphosphorylation of protein tau in depression rat models whose olfactory bulbs were removed]	Liu C	2012	No experimental technique of interest
[MK-801 or DNQX reduces electroconvulsive shock-induced impairment of learning memory and hyperphosphorylation of Tau in rats]兴奋性氨基酸受体拮抗剂减轻电休克诱发的大鼠学习记忆障碍和Tau蛋白的过度磷酸化	Liu C	2012	No experimental technique of interest
Acupuncture stimulation at HT7 alleviates depression-induced behavioral changes via regulation of the serotonin system in the prefrontal cortex of maternally-separated rat pups	Park H	2012	No experimental technique of interest
Acute administration of fluoxetine normalizes rapid eye movement sleep abnormality, but not depressive behaviors in olfactory bulbectomized rats	Wang YQ	2012	No experimental technique of interest
Acute D-serine treatment produces antidepressant-like effects in rodents	Malkesman O	2012	No experimental technique of interest
Alterations in hypothalamic-pituitary-adrenal/thyroid (HPA/HPT) axes correlated with the clinical manifestations of depression	Min WJ	2012	No experimental technique of interest
Antidepressant-like Effect of Magnolol on BDNF Up-regulation and Serotonergic System Activity in Unpredictable Chronic Mild Stress Treated Rats	Li LF	2012	No experimental technique of interest
Antidepressant-like effects of an alkaloid extract of the aerial parts of Annona cherimolia in mice	Martinez-Vazquez M	2012	No experimental technique of interest
Antidepressant-like effects of the saponins extracted from Chaihu-jia-longgu-muli-tang in a rat unpredictable chronic mild stress model	Li LF	2012	No experimental technique of interest
Antidepressant-like effects of Δ9-tetrahydrocannabinol and rimonabant in the olfactory bulbectomised rat model of depression	Elbatsh MM	2012	No experimental technique of interest
Association of angiotensin-converting enzyme (ACE) gene polymorphism with elevated serum ACE activity and major depression in an Iranian population	Firouzabadi N	2012	No experimental technique of interest
Associations of polyunsaturated fatty acids with residual depression or anxiety in older people with major depression	Jadoon A	2012	No experimental technique of interest
Brain indoleamine 2,3-dioxygenase contributes to the comorbidity of pain and depression	Kim H	2012	No experimental technique of interest
Candidate Hippocampal Biomarkers of Susceptibility and Resilience to Stress in a Rat Model of Depression	Henningsen K	2012	No experimental technique of interest
CD4+CD25+ Regulatory T Cell Depletion Modulates Anxiety and Depression-Like Behaviors in Mice	Kim SJ	2012	No experimental technique of interest
Cerebrospinal Fluid Biomarkers for Major Depression Confirm Relevance of Associated Pathophysiology	Ditzen C	2012	No experimental technique of interest
Chronic restraint stress causes anxiety- and depression-like behaviors, downregulates glucocorticoid receptor expression, and attenuates glutamate release induced by brain-derived neurotrophic factor in the prefrontal cortex	Chiba S	2012	No experimental technique of interest
Citalopram decreases tryptophan 2,3-dioxygenase activity and brain 5-HT turnover in swim stressed rats	Ara I	2012	No experimental technique of interest
Depression is associated with low levels of 25-hydroxyvitamin d among jordanian adults: Results from a national population survey	Jaddou HY	2012	No experimental technique of interest
Depressive symptoms and oxidative DNA damage in Japanese municipal employees	Yi S	2012	No experimental technique of interest
Depressive-Like Behavior in Adolescents after Maternal Separation: Sex Differences, Controllability, and GABA	Leussis MP	2012	No experimental technique of interest
Depressive-like behavior in adrenocorticotropic hormone-treated rats blocked by memantine	Tokita K	2012	No experimental technique of interest
Diagnostic classifications in depression and somatization should include biomarkers, such as disorders in the tryptophan catabolite (TRYCAT) pathway.	Maes M	2012	No experimental technique of interest
Disrupted-In-Schizophrenia-1 Gln31Leu Polymorphism Results in Social Anhedonia Associated with Monoaminergic Imbalance and Reduction of CREB and b-arrestin-1,2 in the Nucleus Accumbens in a Mouse Model of Depression	Lipina TV	2012	No experimental technique of interest
Dysfunctional astrocytic regulation of glutamate transmission in a rat model of depression	Gomez-Galan M	2012	No experimental technique of interest
Effect of rolipram, a phosphodiesterase enzyme type– 4 inhibitor, on γ-amino butyric acid content of the frontal cortex in mice exposed to chronic mild stress	Shalaby AM	2012	No experimental technique of interest
Effects of interaction of an early experience of reward through maternal contact or its denial with social stress during adolescence on the serotonergic system and the stress responsiveness of adult female rats	Raftogianni A	2012	No experimental technique of interest
Ethanol extracts from Hemerocallis citrina attenuate the decreases of brain-derived neurotrophic factor, TrkB levels in rat induced by corticosterone administration	Yi L	2012	No experimental technique of interest
Evaluation of a novel ELISA for serotonin: urinary serotonin as a potential biomarker for depression	Nichkova MI	2012	No experimental technique of interest
Exercise Intervention May Prevent Depression	He SB	2012	No experimental technique of interest
GABA-related transcripts in the dorsolateral prefrontal cortex in mood disorders	Martisova E	2012	No experimental technique of interest
Gene expression of GABA and glutamate pathway markers in the prefrontal cortex of non-suicidal elderly depressed patients	Zhao J	2012	No experimental technique of interest
Genotypic Association of the DAOA Gene with Resting-State Brain Activity in Major Depression	Chen J	2012	No experimental technique of interest
Indoleamine 2,3-Dioxygenase Activation and Depressive Symptoms: Results From the Young Finns Study	Elovainio M	2012	No experimental technique of interest
Influence of Omega-3 Fatty Acid Status on the Way Rats Adapt to Chronic Restraint Stress	Hennebelle M	2012	No experimental technique of interest
Low plasma levels of l-arginine, impaired intraplatelet nitric oxide and platelet hyperaggregability: implications for cardiovascular disease in depressive patients.	Pinto VL	2012	No experimental technique of interest
Maternal early-pregnancy vitamin D status is associated with maternal depressive symptoms in the Amsterdam born children and their development cohort	Brandenbarg J	2012	No experimental technique of interest
New insight into the antidepressants action: modulation of kynurenine pathway by increasing the kynurenic acid/3-hydroxykynurenine ratio	Kocki T	2012	No experimental technique of interest
Noradrenaline increases neural precursor cells derived from adult rat dentate gyrus through beta2 receptor	Masuda T	2012	No experimental technique of interest
Plasma Amino Acid Levels Discriminate Between Control Subjects and Mildly Depressed Elderly Women	Mayoral-Mariles A	2012	No experimental technique of interest
Plasma fatty acid profile in depressive disorder resembles insulin resistance state	Vareka T	2012	No experimental technique of interest
Prenatal exposure to chronic mild stress increases corticosterone levels in the amniotic fluid and induces cognitive deficits in female offspring, improved by treatment with the antidepressant drug amitriptyline	Abdul Aziz NHK	2012	No experimental technique of interest
PROINFLAMMATORY AND "RESILIENCY" PROTEINS IN THE CSF OF PATIENTS WITH MAJOR DEPRESSION	Martinez JM	2012	No experimental technique of interest
Prostaglandin E2-Mediated Attenuation of Mesocortical Dopaminergic Pathway Is Critical for Susceptibility to Repeated Social Defeat Stress in Mice	Tanaka K	2012	No experimental technique of interest
Role for monoaminergic systems in the antidepressant-like effect of ethanol extracts from Hemerocallis citrina	Gu L	2012	No experimental technique of interest
Sertraline behavioral response associates closer and dose-dependently with cortical rather than hippocampal serotonergic activity in the rat forced swim stress	Mikail HG	2012	No experimental technique of interest
Serum cortisol concentration in patients with major depression after treatment with fluoxetine	Piwowarska J	2012	No experimental technique of interest
Simultaneous determination of tyrosine, tryptophan and 5-hydroxytryptamine in serum of MDD patients by high performance liquid chromatography with fluorescence detection	Sa M	2012	No experimental technique of interest
The impact of chronic imipramine treatment on amino acid concentrations in the hippocampus of mice	Nagasawa M	2012	No experimental technique of interest
The possible role of the kynurenine pathway in anhedonia in adolescent	Gabbay V	2012	No experimental technique of interest
The relationship between plasma carotenoids and depressive symptoms in older persons	Milaneschi Y	2012	No experimental technique of interest
Tryptophan depletion in depressed patients occurs independent of kynurenine pathway activation	Hughes MM	2012	No experimental technique of interest
Vitamin D nutritional status and antenatal depressive symptoms in African American women	Cassidy-Bushrow AE	2012	No experimental technique of interest
[Effect of piperine on 5-HT and synaptophysin expression of rats with irritable bowel syndrome]胡椒碱对肠易激综合征模型大鼠脑-肠5-羟色胺和突触小泡蛋白的影响	Wu SJ	2013	No experimental technique of interest
[Modulation of hippocampal glutamate and NMDA/AMPA receptor by homocysteine in chronic unpredictable mild stress-induced rat depression]高半胱氨酸对慢性应激性抑郁大鼠海马谷氨酸及其受体的调节	Liu H	2013	No experimental technique of interest
A Biopsychosocial Model of Interferon-Alpha-Induced Depression in Patients with Chronic Hepatitis C Infection	Baranyi A	2013	No experimental technique of interest
Alteration in plasma corticosterone levels following long term oral administration of lead produces depression like symptoms in rats	Haider S	2013	No experimental technique of interest
Antidepressant-like effect of bis-eugenol in the mice forced swimming test: evidence for the involvement of the monoaminergic system	do Amaral JF	2013	No experimental technique of interest
Antidepressant-like effect of ethanol extract from Zuojin Pill, containing two herbal drugs of Rhizoma Coptidis and Fructus Evodiae, is explained by modulating the monoaminergic neurotransmitter system in mice	Wang QS	2013	No experimental technique of interest
Antidepressant-like effects of lobeline in mice: Behavioral, neurochemical, and neuroendocrine evidence	Roni MA	2013	No experimental technique of interest
Antioxidant status and its association with elevated depressive symptoms among US adults: National Health and Nutrition Examination Surveys 2005–6	Beydoun MA	2013	No experimental technique of interest
Astrocyte-derived ATP modulates depressive-like behaviors	Cao X	2013	No experimental technique of interest
Biological correlates of major depression and generalized anxiety disorder in women with polycystic ovary syndrome	Annagur BB	2013	No experimental technique of interest
Cell Number and Neuropil Alterations in Subregions of the Anterior Hippocampus in a Female Monkey Model of Depression	Willard SL	2013	No experimental technique of interest
Cerebrospinal fluid levels of glutamate and corticotropin releasing hormone in major depression before and after treatment	Garakani A	2013	No experimental technique of interest
Citalopram and fluoxetine affects blood chemistry, hematology and brain serotonin in rats	Ebuehi OA	2013	No experimental technique of interest
Comparing the effects of fluoxetine and imipramine on total cholesterol, triglyceride, and weight in patients with major depression	Shahsavand Ananloo E	2013	No experimental technique of interest
Differential levels of brain amino acids in rat models presenting learned helplessness or non-learned helplessness	Muneoka K	2013	No experimental technique of interest
Disruption of oral sensory relay to brain increased anxiety- and depression-like behaviours in rats	Choi YJ	2013	No experimental technique of interest
Electroconvulsive therapy exerts mainly acute molecular changes in serum of major depressive disorder patients	Stelzhammer V	2013	No experimental technique of interest
Folate Metabolism Genes, Dietary Folate and Response to Antidepressant Medications in Late-Life Depression	Jamerson BD	2013	No experimental technique of interest
Glutamine deficiency in the prefrontal cortex increases depressive-like behaviours in male mice	Lee Y	2013	No experimental technique of interest
Increase in nitric oxide levels and mitochondrial membrane potential in platelets of untreated patients with major depression	Moreno J	2013	No experimental technique of interest
Indoleamine 2,3-dioxygenase inhibition attenuates lipopolysaccharide induced persistent microglial activation and depressive-like complications in fractalkine receptor (CX3CR1)-deficient mice	Corona AW	2013	No experimental technique of interest
Intracerebroventricular administration of lipopolysaccharide induces indoleamine-2,3-dioxygenase-dependent depression-like behaviors	Lawson MA	2013	No experimental technique of interest
Involvement of the dopaminergic and serotonergic systems in the antidepressant-like effect caused by 4-phenyl-1-(phenylselanylmethyl)-1,2,3-triazole	Donato F	2013	No experimental technique of interest
Ketamine elicits sustained antidepressant-like activity via a serotonin-dependent mechanism	Gigliucci V	2013	No experimental technique of interest
Lower docosahexaenoic acid concentrations in the postmortem prefrontal cortex of adult depressed suicide victims compared with controls without cardiovascular disease	McNamara RK	2013	No experimental technique of interest
Maternal separation induces alterations of serotonergic system in different aged rats	Xue XF	2013	No experimental technique of interest
Methylphenidate prevents high-fat diet (HFD)-induced learning/memory impairment in juvenile mice	Kaczmarczyk MM	2013	No experimental technique of interest
Microglial activation, increased TNF and SERT expression in the prefrontal cortex define stress-altered behaviour in mice susceptible to anhedonia	Couch Y	2013	No experimental technique of interest
Modulating Role of Mirtazapine on Concentrations of both Glutamate and GABA in Nucleus Accumbens of Chronic Mild Stressed Albino Rats	Kamal SM	2013	No experimental technique of interest
Multiple pharmacological actions of Yiqi Huatan Decoction in a model of depression in rats	Zhou HH	2013	No experimental technique of interest
Omega-3 Polyunsaturated Fatty Acid (PUFA) Status in Major Depressive Disorder With Comorbid Anxiety Disorders	Liu JJ	2013	No experimental technique of interest
Positive association between the plasma levels of 5-hydroxyindoleacetic acid and the severity of depression in patients with chronic obstructive pulmonary disease	Sekiduka-Kumano T	2013	No experimental technique of interest
Potential Antidepressant Activity of Areca catechu Nut via Elevation of Serotonin and Noradrenaline in the Hippocampus of Rats	Abbas G	2013	No experimental technique of interest
Protective effect of L-theanine on chronic restraint stress-induced cognitive impairments in mice	Tian X	2013	No experimental technique of interest
Psycho-physical and neurophysiological effects of qigong on depressed elders with chronic illness	Tsang HWH	2013	No experimental technique of interest
Repeated administration of imipramine modifies GABAergic transmission in rat frontal cortex	Wabno J	2013	No experimental technique of interest
Reversal of corticosterone-induced BDNF alterations by the natural antioxidant alpha-lipoic acid alone and combined with desvenlafaxine: Emphasis on the neurotrophic hypothesis of depression	Hung C	2013	No experimental technique of interest
Role of serotonergic and dopaminergic neurotransmission in the antidepressant effects of malt extract	Zaki HF	2013	No experimental technique of interest
Seasonal variation of serotonin turnover in human cerebrospinal fluid, depressive symptoms and the role of the 5-HTTLPR	Luykx JJ	2013	No experimental technique of interest
Selective serotonin reuptake inhibitors exert a negative effect on peripheral wave reflections	Katsi V	2013	No experimental technique of interest
Serum levels of BDNF, BDNF gene Val66Met polymorphism, or plasma catecholamine Metabolites, and response to mirtazapine (MRT) with major depressive disorder (MDD)	Katsuki A	2013	No experimental technique of interest
Social vs. environmental stress models of depression from a behavioural and neurochemical approach	Venzala E	2013	No experimental technique of interest
Stress-induced miRNA changes in depression: Peripheral biomarker or pathophysiology	Kalman S	2013	No experimental technique of interest
Swimming exercise ameliorates depression-like behavior in chronically stressed rats: Relevant to proinflammatory cytokines and IDO activation	Liu W	2013	No experimental technique of interest
The antidepressant-like effect of ethynyl estradiol is mediated by both serotonergic and noradrenergic systems in the forced swimming test	Vega-Rivera NM	2013	No experimental technique of interest
Tianeptine modulates amygdalar glutamate neurochemistry and synaptic proteins in rats subjected to repeated stress	Piroli GG	2013	No experimental technique of interest
Tryptophan Metabolism and immunogenetics in major depression: a role for interferon-gamma gene	Myint AM	2013	No experimental technique of interest
[A preliminary study on the changes of multiple neurotransmitters in 120 patients with depression]	Chi M	2014	No experimental technique of interest
5-Hydroxytryptamine- and Dopamine-Releasing Effects of Ring-Substituted Amphetamines on Rat Brain: A Comparative Study Using In Vivo Microdialysis	Matsumoto T	2014	No experimental technique of interest
A study on 25-OH cholecalciferol levels in children and adolescents with major depressive disorder	Mohamed SAA	2014	No experimental technique of interest
Antidepressant-like effect of tetrahydroisoquinoline amines in the animal model of depressive disorder induced by repeated administration of a low dose of reserpine: behavioral and neurochemical studies in the rat	Antkiewicz-Michaluk L	2014	No experimental technique of interest
Antidepressant-like effects of Xiaochaihutang in a rat model of chronic unpredictable mild stress	Su GY	2014	No experimental technique of interest
Asymmetric dimethylarginine responses during interferon-α-induced depression in patients with chronic hepatitis C infection	Baranyi A	2014	No experimental technique of interest
Chronic stress causes neuroendocrine-immune disturbances without affecting renal vitamin D metabolism in rats	Jiang P	2014	No experimental technique of interest
Decreased plasma neuroactive amino acids and increased nitric oxide levels in melancholic major depressive disorder	Lu YR	2014	No experimental technique of interest
Decreased quinolinic acid in the hippocampus of depressive patients: evidence for local anti‑inﬂammatory and neuroprotective responses?	Busse M	2014	No experimental technique of interest
Demyelinating Evidences in Cms Rat Model of Depression: A Dti Study at 7 T	Kumar BSH	2014	No experimental technique of interest
Effects of Kaixin Jieyu Decoction () on behavior, monoamine neurotransmitter levels, and serotonin receptor subtype expression in the brain of a rat depression model	Huang SJ	2014	No experimental technique of interest
Effects of propofol, ginsenoside Rg-1, protein phosphatase-2a, and lithium on the learning and memory in rats and the content of glutamic acid in hippocampus after the electroconvulsive therapy	Liu C	2014	No experimental technique of interest
Fish oil improves anxiety-like, depressive-like and cognitive behaviors in olfactory bulbectomised rats	Pudell C	2014	No experimental technique of interest
GABA/glutamate co-release controls habenula output and is modified by antidepressant treatmen	Shabel SJ	2014	No experimental technique of interest
Homocysteine and MTHFR C677T polymorphism in children and adolescents with psychotic and mood disorders	Kevere L	2014	No experimental technique of interest
Influence of the Phosphodiesterase Type 5 Inhibitor, Sildenafil, on Some Behavioral and Central Biochemical Changes on Chronic Restraint Stress in Rats	Hazzaa SM	2014	No experimental technique of interest
Inhibition of organic cation transporter 2 and 3 may be involved in the mechanism of the antidepressant-like action of berberine	Sun SY	2014	No experimental technique of interest
Inhibition of stress-induced hepatic tryptophan 2,3-dioxygenase exhibits antidepressant activity in an animal model of depressive behaviour	Gibney SM	2014	No experimental technique of interest
Late-life depression symptom profiles are differentially associated with immunoMetabolic functioning	Vogelzangs N	2014	No experimental technique of interest
Lipid parameters – significance in patients with endogenous depression	Kale AB	2014	No experimental technique of interest
Lipopolysaccharide repeated challenge followed by chronic mild stress protocol introduces a combined model of depression in rats: Reversibility by imipramine and pentoxifylline	Elgarf AA	2014	No experimental technique of interest
Lipopolysaccharide-induced brain activation of the indoleamine 2,3-dioxygenase and depressive-like behavior are impaired in a mouse model of metabolic syndrome	Dinel A	2014	No experimental technique of interest
Low baseline salivary 3-methoxy-4-hydroxyphenylglycol (MHPG) in drug-naïve patients with short-illness-duration first episode major depressive disorder	Cubała WJ	2014	No experimental technique of interest
Low maternal serum vitamin D during pregnancy and the risk for postpartum depression symptoms	Robinson M	2014	No experimental technique of interest
Low serum levels of vitamin D are associated with post-stroke depression	Han B	2014	No experimental technique of interest
Microglial NLRP3 inflammasome activation mediates IL-1β-related inflammation in prefrontal cortex of depressive rats	Pan Y	2014	No experimental technique of interest
Mid-pregnancy vitamin D levels and postpartum depression	Gur EB	2014	No experimental technique of interest
Monoamine neurotransmitters and fibroblast growth factor-2 in the brains of rats with post-stroke depression	Ji XW	2014	No experimental technique of interest
Monoaminergic neurotransmitter alterations in postmortem brain regions of depressed and aggressive patients with Alzheimer's disease	Vermeiren Y	2014	No experimental technique of interest
Omega-6 fatty acids and greater likelihood of suicide risk and major depression in early pregnancy	Vaz JS	2014	No experimental technique of interest
Oral administration of inosine produces ntidepressant-like effects in mice	Moto J	2014	No experimental technique of interest
Perturbation of mitiglinide metabolism by chronic unpredicted mild stress in rats	Zeng Y	2014	No experimental technique of interest
Premorbid risk factors for major depressive disorder: Are they associated with early onset and recurrent course?	Wilson S	2014	No experimental technique of interest
Serum Concentrations of Hydroxybupropion for Dose Optimization of Depressed Patients Treated With Bupropion	Laib AK	2014	No experimental technique of interest
ShuYu capsule, a Traditional Chinese Medicine formulation, attenuates premenstrual syndrome depression induced by chronic stress constraint	Gao X	2014	No experimental technique of interest
Shu-Yu capsule, a Traditional Chinese Medicine formulation, attenuates premenstrual syndrome depression induced by chronic stress constraint	Gao XX	2014	No experimental technique of interest
Stress-induced endocrine response and anxiety: the effects of comfort food in rats	Ortolani D	2014	No experimental technique of interest
Subchronic and mild social defeat stress accelerates food intake and body weight gain with polydipsia-like features in mice	Goto T	2014	No experimental technique of interest
Testosterone and dehydroepiandrosterone sulfate in female anxious and non-anxious major depression	Oulis P	2014	No experimental technique of interest
The effects of LPM570065, a novel triple reuptake inhibitor, on extracellular serotonin, dopamine and norepinephrine levels in rats	Zhang R	2014	No experimental technique of interest
The Metabolic syndrome and related characteristics in major depression: inpatients and outpatients compared: Metabolic differences across treatment settings	Luppino FS	2014	No experimental technique of interest
The P-glycoprotein inhibitor cyclosporin A differentially influences behavioural and neurochemical responses to the antidepressant escitalopram	O'Brien FE	2014	No experimental technique of interest
The saturated fatty acid, palmitic acid, induces anxiety-like behavior in mice	Moon ML	2014	No experimental technique of interest
Thyroid function within the normal range and the risk of depression: a populationbased cohort study	Marco M	2014	No experimental technique of interest
Xiao Yao San Improves Depressive-Like Behavior in Rats through Modulation of beta-Arrestin 2-Mediated Pathways in Hippocampus	Zhu X	2014	No experimental technique of interest
Xiaochaihutang prevents depressive-like behaviour in rodents by enhancing the serotonergic system	Su GY b	2014	No experimental technique of interest
电针对慢性强迫游泳应激模型大鼠抑郁样行为及血清5-HT的影响	Bao W	2014	No experimental technique of interest
[Orbitofrontal Cortex 5-HT1A Receptor Modulate Glutamate and GABA in Depression Induced by Chronic Unpredictable Mild Stress]应激性抑郁样行为发生中眶额叶5-HT1A受体对谷氨酸和γ-氨基丁酸的调节	Li J	2015	No experimental technique of interest
A medicinal herb, Melissa officinalis L. ameliorates depressive-like behavior of rats in the forced swimming test via regulating the serotonergic neurotransmitter	Lin SH	2015	No experimental technique of interest
Administration of Lactobacillus helveticus NS8 improves behavioral, cognitive, and biochemical aberrations caused by chronic restraint stress	Liang S	2015	No experimental technique of interest
An increase in GABA content in Hippocampus of Albino rats exposed to chronic restraint model and treated by Quetiapine for 3 weeks	Dine SMKSE	2015	No experimental technique of interest
Anhedonia induced by individual housing, chronic mild stress or chronic social defeat stress (CSDS) may stem for a different neurochemical phenotype	Tordera RM	2015	No experimental technique of interest
Antidepressant-like effects of oleoylethanolamide in a mouse model of chronic unpredictable mild stress	Jin P	2015	No experimental technique of interest
Antidepressant-like effects of the xanthine oxidase enzyme inhibitor allopurinol in rats. A comparison with fluoxetine	Ozgur BG	2015	No experimental technique of interest
Association between serum 25-hydroxyvitamin D levels measured 24 hours after delivery and postpartum depression	Fu CW	2015	No experimental technique of interest
Association between suicidal behaviour and impaired glucose metabolism in depressive disorders	Koponen H	2015	No experimental technique of interest
Association of urinary 3-phenoxybenzoic acid levels with self-reported depression symptoms in a rural elderly population in Asan, South Korea	Kim B	2015	No experimental technique of interest
BDNF and COX-2 participate in anti-depressive mechanisms of catalpol in rats undergoing chronic unpredictable mild stress	Wang J	2015	No experimental technique of interest
Bio-behavioural effects of novel glutamate active compounds in a rodent model of depression	Hamman M	2015	No experimental technique of interest
Brain Arachidonic Acid Incorporation and Turnover are not Altered in the Flinders Sensitive Line Rat Model of Human Depression	Blanchard H	2015	No experimental technique of interest
Catechol-O-methyltransferase Val158Met genotype and the clinical responses to duloxetine treatment or plasma levels of 3-methoxy-4-hydroxyphenylglycol and homovanillic acid in Japanese patients with major depressive disorder	Atake K	2015	No experimental technique of interest
Cinnamic aldehyde treatment alleviates chronic unexpected stress-induced depressive-like behaviors via targeting cyclooxygenase-2 in mid-aged rats	Yao Y	2015	No experimental technique of interest
Comparison of the neuropsychological mechanisms of 2,6-diisopropylphenol and N-methyl-D-aspartate receptor antagonist against electroconvulsive therapy-induced learning and memory impairment in depressed rats	Liu G	2015	No experimental technique of interest
Decreased platelet 5-hydroxytryptamin (5-HT) levels: a response to antidepressants	Li X	2015	No experimental technique of interest
Depressive symptoms, sympathetic activity and retinal microvascular calibre in a cohort of South African men: The sabpa study	Malan N	2015	No experimental technique of interest
DNA methylation perturbations in genes involved in polyunsaturated Fatty Acid biosynthesis associated with depression and suicide risk	Haghighi F	2015	No experimental technique of interest
Fatty acid composition in the postmortem amygdala of patients with schizophrenia, bipolar disorder, and major depressive disorder	Hamazaki K	2015	No experimental technique of interest
Fluoxetine prevents the development of depressive-like behavior in a mouse model of cancer related fatigue	Norden DM	2015	No experimental technique of interest
Higher serum 25-hydroxyvitamin D concentrations are related to a reduced risk of depression	Jääskeläinen T	2015	No experimental technique of interest
Indoleamine 2,3-dioxygenase-dependent neurotoxic kynurenine metabolism mediates inflammation-induced deficit in recognition memory	Heisler JM	2015	No experimental technique of interest
Indoleamine-2,3-Dioxygenase/Kynurenine Pathway as a Potential Pharmacological Target to Treat Depression Associated with Diabetes	da Silva Dias IC	2015	No experimental technique of interest
Influence of depression on cardioMetabolic responses to a lifestyle intervention in at-risk individuals	Cezaretto A	2015	No experimental technique of interest
Insufficient glucocorticoid signaling and elevated inflammation in coronary heart disease patients with comorbid depression	Nikkheslat N	2015	No experimental technique of interest
Involvement of norepinephrine and serotonin system in antidepressant-like effects of hederagenin in the rat model of unpredictable chronic mild stress-induced depression	Liang BF	2015	No experimental technique of interest
Involvement of norepinephrine and serotonin system in antidepressant-like effects of oleoylethanolamide in the mice models of behavior despair	Yu HL	2015	No experimental technique of interest
Levels of triglycerides, cholesterol, LDL, HDL and glucose in patients with schizophrenia, unipolar depression and bipolar disorder	Wysokinski A	2015	No experimental technique of interest
Low Serum 25-Hydroxyvitamin D Concentrations Are Associated with Increased Likelihood of Having Depressive Symptoms among Japanese Workers	Mizoue T	2015	No experimental technique of interest
Nitric Oxide-Related Biological Pathways in Patients with Major Depression	Baranyi A	2015	No experimental technique of interest
Oleanolic acid acrylate elicits antidepressant-like effect mediated by 5-HT1A receptor	Fajemiroye JO	2015	No experimental technique of interest
Ongoing episode of major depressive disorder is not associated with elevated plasma levels of kynurenine pathway markers	Dahl J	2015	No experimental technique of interest
Propofol can Protect Against the Impairment of Learning-memory Induced by Electroconvulsive Shock via Tau Protein Hyperphosphorylation in Depressed Rats	Liu WF	2015	No experimental technique of interest
Propofol inhibits inflammatory cytokine-mediated glutamate uptake dysfunction to alleviate learning/memory impairment in depressed rats undergoing electroconvulsive shock	Zhu X	2015	No experimental technique of interest
Quinolinic Acid Responses during Interferon-α-Induced Depressive Symptomatology in Patients with Chronic Hepatitis C Infection - A Novel Aspect for Depression and Inflammatory Hypothesis	Baranyi A	2015	No experimental technique of interest
Reduced density of glutamine synthetase immunoreactive astrocytes in different cortical areas in major depression but not in bipolar I disorder	Bernstein HG	2015	No experimental technique of interest
Serum 25-Hydroxyvitamin D in Patients with Major Depressive Disorder	Dana-Alamdari L	2015	No experimental technique of interest
Serum Interleukin-6 Is a Predictive Biomarker for Ketamine’s Antidepressant Effect in Treatment Resistant Patients With Major Depression	Yang JJ	2015	No experimental technique of interest
Serum proteomic profiling of major depressive disorder	Bot M	2015	No experimental technique of interest
Streptozotocin diabetic mice display depressive-like behavior and alterations in the structure, neurotransmission and plasticity of medial prefrontal cortex interneurons	Castillo-Gomez E	2015	No experimental technique of interest
Target-based biomarker selection – Mineralocorticoid receptor-related biomarkers and treatment outcome in major depression	Buttner M	2015	No experimental technique of interest
The association of post-stroke anhedonia with salivary cortisol levels and stroke lesion in hippocampal/parahippocampal region	Terroni L	2015	No experimental technique of interest
The effects of antidepressants "fluoxetine and imipramine" on vascular abnormalities and Toll like receptor-4 expression in diabetic and non-diabetic rats exposed to chronic stress	Habib M	2015	No experimental technique of interest
The Functional Study of a Chinese Herbal Compounded Antidepressant Medicine – Jie Yu Chu Fan Capsule on Chronic Unpredictable Mild Stress Mouse Model	Ding LL	2015	No experimental technique of interest
The impact of electroconvulsive therapy on the tryptophan-kynurenine metabolic pathway	Guloksuz S	2015	No experimental technique of interest
The influence of caffeine on the activity of moclobemide, venlafaxine, bupropion and milnacipran in the forced swim test in mice	Poleszak E	2015	No experimental technique of interest
The mechanism of antidepressant-like effects of piroxicam in rats	Santiago RM	2015	No experimental technique of interest
The monoaminergic footprint of depression and psychosis in dementia with Lewy bodies compared to Alzheimer's disease	Vermeiren Y	2015	No experimental technique of interest
The pro-inflammatory profile of depressed patients is (partly) related to obesity	Shelton RC	2015	No experimental technique of interest
The rapid antidepressant effect of ketamine in rats is associated with down-regulation of proinflammatory cytokines in the hippocampus	Wang N	2015	No experimental technique of interest
The relationship of alcohol use disorders and depressive symptoms to tryptophan metabolism: cross-sectional data from a Nepalese alcohol treatment sample	Neupane SP	2015	No experimental technique of interest
The role of the kynurenine pathway in suicidality in adolescent major depressive disorder	Bradley KAL	2015	No experimental technique of interest
Urinary neopterine levels in patients with major depressive disorder: alterations after treatment with paroxetine and comparison with healthy controls	Taymur I	2015	No experimental technique of interest
Vanillin-induced amelioration of depression-like behaviors in rats by modulating monoamine neurotransmitters in the brain	Xu J	2015	No experimental technique of interest
Vitamin D in Anxiety and Affective Disorders	Bičíková M	2015	No experimental technique of interest
[Effects of Kaixin San formulas on behavioristics and central monoamine neurotransmitters of chronic stress rats]开心散类方对慢性应激大鼠行为学及中枢单胺类神经递质的影响	Liu WW	2016	No experimental technique of interest
A Chinese herbal decoction, reformulated from Kai-Xin-San, relieves the depression-like symptoms in stressed rats and induces neurogenesis in cultured neurons	Yan L	2016	No experimental technique of interest
A pathway proteomic profile of ischemic stroke survivors reveals innate immune dysfunction in association with mild symptoms of depression	Nguyen V	2016	No experimental technique of interest
A Pathway Proteomic Profile of Ischemic Stroke Survivors Reveals Innate Immune Dysfunction in Association with Mild Symptoms of Depression - A Pilot Study	Nguyen VA	2016	No experimental technique of interest
A sensitive and practical RP-HPLC-FLD for determination of the low neuroactive amino acid levels in body fluids and its application in depression	Wu JL	2016	No experimental technique of interest
Abnormality in glutamine-glutamate cycle in the cerebrospinal fluid of cognitively intact elderly individuals with major depressive disorder: a 3-year follow-up study	Hashimoto K	2016	No experimental technique of interest
Activation of AMPA Receptors Mediates the Antidepressant Action of Deep Brain Stimulation of the Infralimbic Prefrontal Cortex	Jimenez-Sanchez L	2016	No experimental technique of interest
Acute single dose of ketamine relieves mechanical allodynia and consequent depression-like behaviors in a rat model	Zhang GF	2016	No experimental technique of interest
Altered Metabolic activity in the developing brain of rats predisposed to high versus low depression-like behavior	McCoy CR	2016	No experimental technique of interest
Anandamide reverses depressive-like behavior, neurochemical abnormalities and oxidative-stress parameters in streptozotocin-diabetic rats: Role of CB1 receptors	de Morais H	2016	No experimental technique of interest
Antidepressant eﬀect of electroacupuncture regulates signal targeting in the brain and increases brain derived neurotrophic factor levels	Duan DM	2016	No experimental technique of interest
Anti-depressant effects of Gastrodia elata Blume and its compounds gastrodin and 4-hydroxybenzyl alcohol, via the monoaminergic system and neuronal cytoskeletal remodeling	Chen WC	2016	No experimental technique of interest
Antidepressant-like effects of ginsenosides: A comparison of ginsenoside Rb3 and its four deglycosylated derivatives, Rg3, Rh2, compound K, and 20(S)-protopanaxadiol in mice models of despair	Zhang H	2016	No experimental technique of interest
Association between serum 25-hydroxyvitamin D concentrations and depressive symptoms in an older Korean population: A cross-sectional study	Song BM	2016	No experimental technique of interest
Association between vitamin D and depressive symptoms varies by season: Results from the German Health Interview and Examination Survey for Adults (DEGS1)	Rabenberg M	2016	No experimental technique of interest
Bidirectional Homeostatic Regulation of a Depression-Related Brain State by Gamma Aminobutyric Acidergic Deficits and Ketamine Treatment	Ren Z	2016	No experimental technique of interest
Biochemical and Clinical Profile in Type 2 Diabetics with Depression	Vijayalakshmi UB	2016	No experimental technique of interest
Blood-based immune-endocrine biomarkers of treatment response in depression	Chan MK	2016	No experimental technique of interest
Branched-Chain Amino Acids as New Biomarkers of Major Depression - A Novel Neurobiology of Mood Disorder	Baranyi A	2016	No experimental technique of interest
CD44 Deficiency Is Associated with Increased Susceptibility to Stress-Induced Anxiety-like Behavior in Mice	Barzilay R	2016	No experimental technique of interest
Chronic unpredicted mild stress-induced depression alter saxagliptin pharmacokinetics and CYP450 activity in GK rats	Xia Z	2016	No experimental technique of interest
Clinical and Metabolic response to probiotic administration in patients with major depressive disorder: A randomized, double-blind, placebo-controlled trial	Akkasheh G	2016	No experimental technique of interest
Cognitive inhibition in depression and suicidal behavior: a neuroimaging study	Richard-Devantoy S	2016	No experimental technique of interest
Decreased brain serotonin turnover rate following administration of Sharbat-e-Ahmed Shah produces antidepressant and anxiolytic effect in rats	Ahmed M	2016	No experimental technique of interest
Depression-Like Behavior in a Dehydroepiandrosterone-Induced Mouse Model of Polycystic Ovary Syndrome	Yu Q	2016	No experimental technique of interest
Depressive symptoms as a side eﬀect of Interferon-α therapy induced by induction of indoleamine 2,3-dioxygenase 1	Murakami Y	2016	No experimental technique of interest
Differential interaction with the serotonin system by S-ketamine, vortioxetine, and fluoxetine in a genetic rat model of depression	du Jardin KG	2016	No experimental technique of interest
Disruption of the Glutamate–Glutamine Cycle Involving Astrocytes in an Animal Model of Depression for Males and Females	Rappeneau V	2016	No experimental technique of interest
Effect of coffee in lipopolysaccharide-induced indoleamine 2,3-dioxygenase activation and depressive-like behaviour in mice.	Hall S	2016	No experimental technique of interest
Effects of selective serotonin and norepinephrine reuptake inhibitors on depressive- and impulsive-like behaviors and on monoamine transmission in experimental temporal lobe epilepsy	Kumar U	2016	No experimental technique of interest
Electroacupuncture Restores 5-HT System Deficit in Chronic Mild Stress-Induced Depressed Rats	Duan DM	2016	No experimental technique of interest
Elevated Serum Levels of Neopterin at Admission Predicts Depression After Acute Ischemic Stroke: a 6-Month Follow-Up Study	Tang CZ	2016	No experimental technique of interest
Epigenetics and energetics in ventral hippocampus mediate rapid antidepressant action: Implications for treatment resistance	Bigio B b	2016	No experimental technique of interest
Gestational stress and fluoxetine treatment differentially affect plasticity, methylation and serotonin levels in the PFC and hippocampus of rat dams	Gemmel M	2016	No experimental technique of interest
Hydroxynorketamine Metabolites of ketamine exert NMDA receptor inhibition-independent antidepressant actions	Gould T	2016	No experimental technique of interest
IgA/IgM responses to tryptophan and tryptophan catabolites (TRYCATs) are differently associated with prenatal depression, physio-somatic symptoms at the end of term and premenstrual syndrome	Roomruangwong C	2016	No experimental technique of interest
Increased plasma levels of competing amino acids, rather than lowered plasma tryptophan levels, are associated with a non-response to treatment in major depression	Ormstad H	2016	No experimental technique of interest
Increased serum levels of serine enantiomers in patients with depression	Hashimoto K	2016	No experimental technique of interest
Investigation of the antidepressant effects of exopolysaccharides obtained from Marasmius androsaceus fermentation in a mouse model	Song J	2016	No experimental technique of interest
Involvement of glutamatergic N-methyl-d-aspartate receptors in the expression of increased head-dipping behaviors in the hole-board tests of olfactory bulbectomized mice	Hirose N	2016	No experimental technique of interest
Ketamine exerts NMDA receptor inhibitionindependent antidepressant actions via its hydroxynorketamine Metabolites	Zanos P	2016	No experimental technique of interest
Lipids, lipoprotein distribution and depressive symptoms: the Multi-Ethnic Study of Atherosclerosis	Ong KL	2016	No experimental technique of interest
Low dose X-irradiation mitigates diazepam induced depression in rat brain	Kaur A	2016	No experimental technique of interest
Lower Prenatal Vitamin D Status and Postpartum Depressive Symptomatology in African American Women: Preliminary Evidence for Moderation by Inflammatory Cytokines	Accortt EE	2016	No experimental technique of interest
Mast cells' involvement in inflammation pathways linked to depression: evidence in mastocytosis	Georgin-Lavialle S	2016	No experimental technique of interest
Maternal Pharmacokinetics and Fetal Disposition of (+/-)-Citalopram during Mouse Pregnancy	Velasquez JC	2016	No experimental technique of interest
Metabolic parameters in patients with major depression treated with escitalopram	Demirci OO	2016	No experimental technique of interest
Middle-range exploratory activity in adult rats suggests higher resilience to chronic social defeat	Matrov D	2016	No experimental technique of interest
Neurochemistry of brain areas implicated in depression in adult female wistar-kyoto rat	Gowthama KP	2016	No experimental technique of interest
Oleoylethanolamide prevents neuroimmune HMGB1/TLR4/NF-kB danger signaling in rat frontal cortex and depressive-like behavior induced by ethanol binge administration	Antn M	2016	No experimental technique of interest
Oleoylethanolamide prevents neuroimmune HMGB1/TLR4/NF-kB danger signaling in rat frontal cortex and depressive-like behavior induced by ethanol binge administration	Antn M	2016	No experimental technique of interest
Omega-3 polyunsaturated fatty acid supplementation and white matter changes in major depression	Chhetry BT	2016	No experimental technique of interest
Omega-3/omega-6 fatty acid ratios in different phospholipid classes and depressive symptoms in coronary artery disease patients	Mazereeuw G	2016	No experimental technique of interest
Polygenic dissection of major depression clinical heterogeneity	Milaneschi Y	2016	No experimental technique of interest
Polyunsaturated fatty acids moderate the effect of poor sleep on depression risk	Lotrich FE	2016	No experimental technique of interest
Relationship between Erythrocyte Fatty Acid Composition and Psychopathology in the Vienna Omega-3 Study	Kim SW	2016	No experimental technique of interest
Resveratrol Ameliorates the Depressive-Like Behaviors and Metabolic Abnormalities Induced by Chronic Corticosterone Injection	Li YC	2016	No experimental technique of interest
Running Opposes the Effects of Social Isolation on Synaptic Plasticity and Transmission in a Rat Model of Depression	Gomez-Galan M	2016	No experimental technique of interest
Study of a mechanism responsible for potential antidepressant activity of EMD 386088, a 5-HT6 partial agonist in rats	Jastrzebska-Wiesek M	2016	No experimental technique of interest
Testing different paradigms to optimize antidepressant deep brain stimulation in different rat models of depression	Rummel J	2016	No experimental technique of interest
The effect of cigarette smoking on vitamin D level and depression in male patients with acute ischemic stroke	Ren WW	2016	No experimental technique of interest
Time-dependent effects of dexamethasone plasma concentrations on glucocorticoid receptor challenge tests	Menke A	2016	No experimental technique of interest
Vitamin D levels and perinatal depressive symptoms in women at risk: a secondary analysis of the mothers, omega-3, and mental health study	Williams JA	2016	No experimental technique of interest
Young coconut water ameliorates depression via modulation of neurotransmitters: possible mechanism of action	Rao SS	2016	No experimental technique of interest
5-HT2A receptor deficiency alters the Metabolic and transcriptional, but not the behavioral, consequences of chronic unpredictable stress	Jaggar M	2017	No experimental technique of interest
Abnormal levels of seven amino neurotransmitters in depressed rat brain and determination by HPLC-FLD	Cui T	2017	No experimental technique of interest
Administration of Huperzine A exerts antidepressant-like activity in a rat model of post-stroke depression	Du Y	2017	No experimental technique of interest
Antidepressant and anxiolytic-like behavioral effects of erucamide, a bioactive fatty acid amide, involving the hypothalamus–pituitary–adrenal axis in mice	Li MM	2017	No experimental technique of interest
Antidepressant drugs for beta amyloid-induced depression: A new standpoint?	Schiavone S	2017	No experimental technique of interest
Antidepressant like effects of hydrolysable tannins of Terminalia catappa leaf extract via modulation of hippocampal plasticity and regulation of monoamine neurotransmitters subjected to chronic mild stress (CMS)	Chandrasekhar Y	2017	No experimental technique of interest
Antidepressant-like effects of Marasmius androsaceus metabolic exopolysaccharides on chronic unpredictable mild stress-induced rat model	Song J	2017	No experimental technique of interest
Assessment of tryptophan metabolism and signs of depression in individuals with carbohydrate malabsorption	Enko D	2017	No experimental technique of interest
Association between low serum 25-hydroxyvitamin D and depression in a large sample of Chinese patients with type 2 diabetes mellitus	Wang YH	2017	No experimental technique of interest
Atherogenic Indices Are Increased in Elderly Patients with Unipolar Depression-Case-Control Analysis	Lucka A	2017	No experimental technique of interest
Blood homocysteine concentration and mood disorders with mixed features among patients with alcohol use disorder	Oliva F	2017	No experimental technique of interest
Borneol enhances the antidepressant effects of asiaticoside by promoting its distribution into the brain	Hou T	2017	No experimental technique of interest
Brain neurotransmitters in an animal model with postpartum depressive-like behavior	Avraham Y	2017	No experimental technique of interest
Cannabis exacerbates depressive symptoms in rat model induced by reserpine	Khadrawy YA	2017	No experimental technique of interest
Chronic FAAH inhibition during nicotine abstinence alters habenular CB1 receptor activity and precipitates depressive-like behaviors	Simonnet A	2017	No experimental technique of interest
Clinically Feasible Stratification of 3-Year Chronic Disease Risk in Primary Care: The Mental Health Integration Risk Score	May HT	2017	No experimental technique of interest
Contrasting effects of vortioxetine and paroxetine on pineal gland biochemistry in a tryptophan-depletion model of depression in female rats	Franklin M	2017	No experimental technique of interest
Decreased levels of kynurenic acid in prefrontal cortex in a genetic animal model of depression	Liu XC	2017	No experimental technique of interest
Decreased serum L-arginine and L-citrulline levels in major depression	Hess S	2017	No experimental technique of interest
Depressive disorder and gastrointestinal dysfunction after myocardial infarct are associated with abnormal tryptophan-5-hydroxytryptamine metabolism in rats	Lu X	2017	No experimental technique of interest
Disinhibition of somatostatin-positive GABAergic interneurons results in an anxiolytic and antidepressant-like brain state	Fuchs T	2017	No experimental technique of interest
Diurnal Hypothalamic-Pituitary-Adrenal Axis Measures and Inflammatory Marker Correlates in Major Depressive Disorder	Doolin K	2017	No experimental technique of interest
Drug induces depression-like phenotypes and alters gene expression profiles in Drosophila	Jiang MD	2017	No experimental technique of interest
Effects of exercise on depressive behavior and striatal levels of norepinephrine, serotonin and their metabolites in sleep-deprived mice	Daniele Tmdc	2017	No experimental technique of interest
Effects of Xiao Yao San on Interferon-alpha-Induced Depression in Mice	Wang MM	2017	No experimental technique of interest
Epigenetic Activation of ASCT2 in the Hippocampus Contributes to Depression-Like Behavior by Regulating D-Serine in Mice	Wang J	2017	No experimental technique of interest
Exendin-4 Treatment Improves LPS-Induced Depressive-Like Behavior Without Affecting Pro-Inflammatory Cytokines	Ventorp F	2017	No experimental technique of interest
Fatty acid composition of the postmortem corpus callosum of patients with schizophrenia, bipolar disorder, or major depressive disorder	Hamazaki K	2017	No experimental technique of interest
Genetic variants of the kynurenine-3-monooxygenase and postpartum depressive symptoms after cesarean section in Chinese women	Wang SY	2017	No experimental technique of interest
Glial Cell Line-Derived Neurotrophic Factor (GDNF) serum level in women with schizophrenia and depression, correlation with clinical and Metabolic parameters	Skibinska M	2017	No experimental technique of interest
HIV antiretroviral drug Efavirenz induces anxiety-like and depression-like behavior in rats: evaluation of neurotransmitter alterations in the striatum	Cavalcante GIT	2017	No experimental technique of interest
Huanglian-Jie-Du-Tang Extract Ameliorates Depression-Like Behaviors through BDNF-TrkB-CREB Pathway in Rats with Chronic Unpredictable Stress	Ye Y	2017	No experimental technique of interest
ImmunoMetabolic dysregulation is associated with reduced cortical thickness of the anterior cingulate cortex	van Velzen LS	2017	No experimental technique of interest
Increased dopamine receptor expression and anti-depressant response following deep brain stimulation of the medial forebrain bundle	Dandekar MP	2017	No experimental technique of interest
Individual and interactive sex-specific effects of acute restraint and systemic IFN-γ treatment on neurochemistry	Litteljohn D	2017	No experimental technique of interest
Involvement of Host Defense Mechanisms against Toxoplasma gondii Infection in Anhedonic and Despair-Like Behaviors in Mice	Mahmoud ME	2017	No experimental technique of interest
Kynurenine 3-monooxygenase is implicated in antidepressants-responsive depressive-like behaviors and monoaminergic dysfunctions	Tashiro K	2017	No experimental technique of interest
Leonurine Exerts Antidepressant-Like Effects in the Chronic Mild Stress-Induced Depression Model in Mice by Inhibiting Neuroinflammation	Jia MM	2017	No experimental technique of interest
Lifelong Nutritional Omega-3 Deficiency Evokes Depressive-Like State Through Soluble Beta Amyloid	Morgese MG	2017	No experimental technique of interest
Metabolic Effects of Antidepressant Treatment	Olguner Eker O	2017	No experimental technique of interest
Metabolic Syndrome and Symptom Resolution in Depression: A 5-Year Follow-Up of Older Adults	Virtanen M	2017	No experimental technique of interest
Neuroprotective effect of Clerodendrum serratum Linn. leaves extract against acute restraint stress-induced depressive-like behavioral symptoms in adult mice	Vazhayil BK	2017	No experimental technique of interest
Novel silaproline (Sip)-incorporated close structural mimics of potent antidepressant peptide drug rapastinel (GLYX-13)	Madica K	2017	No experimental technique of interest
Perceived Stress, Depressive Symptoms, and Oxidative DNA Damage	Shimanoe C	2017	No experimental technique of interest
Preliminary in vivo evidence for mGluR5 as a potential biomarker to differentiate major depressive disorder from bipolar disorder	Holmes S	2017	No experimental technique of interest
Puerarin ameliorated the behavioral deficits induced by chronic stress in rats	Qiu ZK	2017	No experimental technique of interest
Purinergic system dysfunctions in subjects with bipolar disorder: A comparative cross-sectional study	Bartoli F	2017	No experimental technique of interest
Reduced hippocampal IL-10 expression, altered monoaminergic activity and anxiety and depressive-like behavior in female mice subjected to chronic social instability stress	Labaka A	2017	No experimental technique of interest
Reduced Vesicular Acetylcholine Transporter favors antidepressant behaviors and modulates serotonin and dopamine in female mouse brain	Padua-Reis M	2017	No experimental technique of interest
Relationships of Cerebrospinal Fluid Monoamine Metabolite Levels With Clinical Variables in Major Depressive Disorder.	Yoon HS	2017	No experimental technique of interest
Role of Pro-Inflammatory Cytokines and Vitamin D in Probable Alzheimer's Disease with Depression	Banerjee A	2017	No experimental technique of interest
Serum lipid levels in depression and suicidality: the Korea National Health and Nutrition Examination Survey (KNHANES) 2014	Oh J	2017	No experimental technique of interest
Serum serotonin, leptin, and adiponectin changes in women with postpartum depression: controlled study	Yildiz G	2017	No experimental technique of interest
Serum trace elements, antioxidant-vitamins, immunoglobulins, lipid peroxidation, cortisol, amino acid level in patients with major depressive disorder and their correlation with disease status	Islam MR	2017	No experimental technique of interest
SIRT2 inhibition modulate glutamate and serotonin systems in the prefrontal cortex and induces antidepressant-like action	Erburu M	2017	No experimental technique of interest
Sub-anesthetic doses of ketamine exert antidepressant-like effects and upregulate the expression of glutamate transporters in the hippocampus of rats	Zhu X	2017	No experimental technique of interest
Suppressive Effect of Ginsenoside Rg3 against Lipopolysaccharide Induced Depression-Like Behavior and Neuroinflammation in Mice	Kang A	2017	No experimental technique of interest
Targeting Oxidative Stress, Cytokines and Serotonin Interactions Via Indoleamine 2, 3 Dioxygenase by Coenzyme Q10: Role in Suppressing Depressive Like Behavior in Rats	Abuelezz SA	2017	No experimental technique of interest
Targeting the Endocannabinoid/CB1 Receptor System For Treating Major Depression Through Antidepressant Activities of Curcumin and Dexanabinol-Loaded Solid Lipid Nanoparticles	He X	2017	No experimental technique of interest
The Changes in and Relationship between Plasma Nitric Oxide and Corticotropin-Releasing Hormone in Patients with Major Depressive Disorder	Lu YR	2017	No experimental technique of interest
The combination of plasma glutamate and physical impairment after acute stroke as a potential indicator for the early-onset post-stroke depression	Geng LY	2017	No experimental technique of interest
The involvement of monoaminergic neurotransmission in the antidepressant-like action of scopolamine in the tail suspension test	Pałucha-Poniewiera A	2017	No experimental technique of interest
There is No Association Between the Omega-3 Index and Depressive Symptoms in Patients With Heart Disease Who Are Low Fish Consumers	Cai S	2017	No experimental technique of interest
Treadmill exercise alleviated prenatal buprenorphine exposure-induced depression in rats	Wu C	2017	No experimental technique of interest
Tryptophan and Kynurenine Levels and Its Association With Sleep, Nonphysical Fatigue, and Depression in Chronic Hemodialysis Patients	Malhotra R	2017	No experimental technique of interest
Twelve-week physical exercise does not have a long-lasting effect on kynurenines in plasma of depressed patients	Millischer V	2017	No experimental technique of interest
Vitamin D serum levels are cross-sectionally but not prospectively associated with late-life depression	Jovanova O	2017	No experimental technique of interest
Ziziphi spinosae lily powder suspension in the treatment of depression-like behaviors in rats	Wang Y	2017	No experimental technique of interest
(13)C-phenylalanine breath test and serum biopterin in schizophrenia, bipolar disorder and major depressive disorder	Teraishi T	2018	No experimental technique of interest
[Effect of Dingzhi Xiaowan on miR-16 expression and 5-HT reuptake]	Zhu WY	2018	No experimental technique of interest
Abeta dimers induce behavioral and neurochemical deficits of relevance to early Alzheimer's disease	Abdel-Hafiz L	2018	No experimental technique of interest
Ameliorative effect of Xiaoyao-jieyu-san on post-stroke depression and its potential mechanisms	Wang CD	2018	No experimental technique of interest
Anxiety and depression in patients with chronic obstructive pulmonary disease and their relation to serum vitamin D levels	Kocakaya D	2018	No experimental technique of interest
Assessment of tryptophan metabolism and signs of depression in individuals with carbohydrate malabsorption	Enko D	2018	No experimental technique of interest
Associations between vitamin D levels and depressive symptoms in later life: evidence from the English Longitudinal Study of Ageing (ELSA)	de Oliveira C	2018	No experimental technique of interest
Blood plasma/IgG N-glycome biosignatures associated with major depressive disorder symptom severity and the antidepressant response	Park DI	2018	No experimental technique of interest
Cerebrospinal fluid D-serine concentrations in major depressive disorder negatively correlate with depression severity	Ishiwata S	2018	No experimental technique of interest
Chronic Mild Stress Alters Kynurenine Pathways Changing the Glutamate Neurotransmission in Frontal Cortex of Rats	Martín-Hernández D	2018	No experimental technique of interest
Danshen-Honghua Ameliorates Stress-Induced Menopausal Depression in Rats	Gu SM	2018	No experimental technique of interest
Effects of L-theanine on anxiety-like behavior, cerebrospinal fluid amino acid profile, and hippocampal activity in Wistar Kyoto rats	Ogawa S	2018	No experimental technique of interest
Effects of Xiao Yao San on interferon-alpha-induced depression in mice	Wang MM	2018	No experimental technique of interest
Evaluation of Some Trace Elements and Vitamins in Major Depressive Disorder Patients: a Case-Control Study	Al-Fartusie FS	2018	No experimental technique of interest
Faecal Short Chain Fatty Acids Profile is Changed in Polish Depressive Women	Skonieczna-Żydecka K	2018	No experimental technique of interest
Glucose and cholesterol stabilization in patients with type 2 diabetes mellitus with depressive and anxiety symptoms by problem-solving therapy in primary care centers in Mexico City	Villamil-Salcedo V	2018	No experimental technique of interest
Immunometabolic Depression: A Unique Biological and Genetic Profile	Milaneschi Y	2018	No experimental technique of interest
Kynurenine pathway metabolism and the neurobiology of treatment-resistant depression: Comparison of multiple ketamine infusions and electroconvulsive therapy	Allen AP	2018	No experimental technique of interest
Memantine ameliorates depressive-like behaviors by regulating hippocampal cell proliferation and neuroprotection in olfactory bulbectomized mice	Takahashi K	2018	No experimental technique of interest
Memantine ameliorates depressive-like behaviors by regulating hippocampal cell proliferation and neuroprotection in olfactory bulbectomized mice	Takahashi K	2018	No experimental technique of interest
Night eating model shows time-specific depression-like behavior in the forced swimming test	Haraguchi A	2018	No experimental technique of interest
Novel phospholipid signature of depressive symptoms in patients with coronary artery disease	Chan P	2018	No experimental technique of interest
Perceived Stress, Depressive Symptoms, and Oxidative DNA Damage	Shimanoe C	2018	No experimental technique of interest
Plasma vitamin D status and recurrent depressive symptoms in the French SU.VI.MAX cohort	Collin C	2018	No experimental technique of interest
Polygonum aviculare L. extract reduces fatigue by inhibiting neuroinflammation in restraint-stressed mice	Park SH	2018	No experimental technique of interest
Predator stress-induced depression is associated with inhibition of hippocampal neurogenesis in adult male mice	Wu YP	2018	No experimental technique of interest
Prospective plasma lipid profiling in individuals with and without depression	Enko D	2018	No experimental technique of interest
Protection from chronic stress- and depressive symptom-induced vascular endothelial dysfunction in female rats is abolished by preexisting metabolic disease	Brooks SD	2018	No experimental technique of interest
Protection from vascular dysfunction in female rats with chronic stress and depressive symptoms	Brooks SD	2018	No experimental technique of interest
Reduced peripheral availability of tryptophan and increased activation of the kynurenine pathway and cortisol correlate with major depression and suicide	Messaoud A	2018	No experimental technique of interest
Reversal of reserpine-induced depression and cognitive disorder in zebrafish by sertraline and Traditional Chinese Medicine (TCM)	Zhang SH	2018	No experimental technique of interest
Serum Brain-Derived Neurotrophic Factor, and Plasma Catecholamine Metabolites in People with Major Depression: Preliminary Cross-Sectional Study	Yoshimura R	2018	No experimental technique of interest
Serum concentrations of 25-hydroxyvitamin D and depression in a general middle-aged to elderly population in Finland	Vidgren M	2018	No experimental technique of interest
Stress Induced Hormone and Neuromodulator Changes in Menopausal Depressive Rats	Gu SM	2018	No experimental technique of interest
The changes in, and relationship between, plasma nitric oxide and corticotropin-releasing hormone in patients with major depressive disorder	Lu YR	2018	No experimental technique of interest
Glutamate and the neural basis of the subjective effects of ketamine: a pharmaco-magnetic resonance imaging study	Deakin JF	2008	No relevant study
Analyzing the Effects of Psychotropic Drugs on Metabolite Profiles in Rat Brain Using H-1 NMR spectroscopy	McLoughlin GA	2009	No relevant study
Evidence of cortical inhibitory deficits in major depressive disorder	Levinson AJ	2010	No relevant study
Object location and object recognition memory impairments, motivation deficits and depression in a model of Gulf War illness	Hattiangady B	2014	No relevant study
Proton Magnetic Resonance Spectroscopy of brain metabolic shifts induced by acute administration of 2-deoxy-d-glucose and lipopolysaccharides	Moshkin MP	2014	No relevant study
A study of the GABAergic mechanisms of the neuropsychotropic action of neuroglutam	Tyurenkov IN	2015	No relevant study
Defects in dendrite and spine maturation and synaptogenesis associated with an anxious-depressive-like phenotype of GABA(A) receptor-deficient mice	Ren Z	2015	No relevant study
Dietary supplementation with n-3 fatty acids from weaning limits brain biochemistry and behavioural changes elicited by prenatal exposure to maternal inflammation in the mouse model	Li Q	2015	No relevant study
High-Speed imaging reveals opposing effects of chronic stress and antidepressants on neuronal activity propagation through the hippocampal trisynaptic circuit	Stepan J	2015	No relevant study
Cortical functional hyperconnectivity in a mouse model of depression and selective network effects of ketamine	McGirr A	2017	No relevant study
GABAergic neurons in nucleus accumbens are correlated to resilience and vulnerability to chronic stress for major depression	Zhu ZM	2017	No relevant study
The Global ECT-MRI Research Collaboration (GEMRIC): Establishing a multi-site investigation of the neural mechanisms underlying response to electroconvulsive therapy	Oltedal L	2017	No relevant study
Augmentation of Physician Assessments with Multi-Omics Enhances Predictability of Drug Response: A Case Study of Major Depressive Disorder	Athreya A	2018	No relevant study
Disruption of microglia histone acetylation and protein pathways in mice exhibiting inflammation-associated depression-like symptoms	Rodriguez-Zas SL	2018	No relevant study
Mindfulness meditation improves metabolic profiles in healthy and depressive participants	Xue T	2018	No relevant study
Cerebral metabolic rates for glucose in mood disorders	Baxter LR	1985	No study subject of interest
Identifying Lithium-Responsive Bipolar Depressed Patients Using Nuclear Magnetic Resonance	Rosenthal J	1988	No study subject of interest
Urinary Excretion of Free Bufotenin by Psychiatric Patients	Karkkainen J	1988	No study subject of interest
Differential effect of stress on in vivo dopamine release in striatum, nucleus accumbens, and medial frontal cortex	Abercrombie ED	1989	No study subject of interest
Nuclear magnetic resonance spectrometry in mood disorder: a preliminary report	Placidi GF	1991	No study subject of interest
Proton magnetic resonance spectroscopy of the brain	Sharma R	1992	No study subject of interest
Stress preferentially increases extraneuronal levels of excitatory amino acids in the prefrontal cortex: comparison to hippocampus and basal ganglia	Moghaddam B	1993	No study subject of interest
Activation of Glutamatergic Neurotransmission by Ketamine: A Novel Step in the Pathway from NMDA Receptor Blockade to Dopaminergic and Cognitive Disruptions Associated with the Prefrontal Cortex	Moghaddam B	1997	No study subject of interest
Reduced frontal cortex inositol levels in postmortem brain of suicide victims and patients with bipolar disorder	Shimon H	1997	No study subject of interest
The relationship of 1H Magnetic Resonance Spectroscopy to psychiatric symptoms of temporal lobe epilepsy	Tsuji M	1998	No study subject of interest
Brain N!acetyl aspartate concentrations measured by 0H MRS are reduced in adult male rats subjected to perinatal stress: preliminary observations and hypothetical implications for neurodevelopmental disorders	Poland RE	1999	No study subject of interest
Proton MR Spectroscopy in Children with Bipolar Affective Disorder: Preliminary Observations	Castillo M	2000	No study subject of interest
Determination of potentially hallucinogenic N-dimethylated indoleamines in human urine by HPLC/ESI-MS-MS	Forsström T	2001	No study subject of interest
Hepatitis C and cognitive impairment in a cohort of patients with mild liver disease	Forton DM	2002	No study subject of interest
Predictors of 30-Month Outcome after Perinatal Depression: Role of Proton MRS and Socioeconomic Factors	Miller SP	2002	No study subject of interest
A Magnetic Resonance Spectroscopic Imaging Study of Adult Nonhuman Primates Exposed to Early-Life Stressors	Mathew SJ	2003	No study subject of interest
Multinuclear magnetic resonance spectroscopy ofhigh-energy phosphate metabolites in human brain following oral supplementation ofcreatine-monohydrate	Lyoo IK	2003	No study subject of interest
Nucleated red blood cell counts: not associated with brain injury or outcome	Hamrick SE	2003	No study subject of interest
Proton Magnetic Resonance Spectroscopy of the Frontal Lobe and Cerebellar Vermis in Children with A Mood Disorder and A Familial Risk for Bipolar Disorders	Cecil KM	2003	No study subject of interest
Brain 31P-MRS at 4.0 Tesla: Effects of Triacetyluridine (TAU) in the treatment of mood disorders	Jensen JE	2004	No study subject of interest
Cerebrospinal Anandamide Levels are Elevated in Acute Schizophrenia and are Inversely Correlated with Psychotic Symptoms	Giuffrida A	2004	No study subject of interest
Endocannabinoid Signaling Negatively Modulates Stress Induced Activation of the Hypothalamic-ituitary Adrenal Axis	Patel S	2004	No study subject of interest
Hepatitis C virus infection affects the brain-evidence from psychometric studies and Magnetic Resonance Spectroscopy	Weissenborn K	2004	No study subject of interest
Hippocampal neurochemical pathology in patients at first episode of affective psychosis: A proton magnetic resonance spectroscopic imaging study	Blasi G	2004	No study subject of interest
Hippocampal volume, spectroscopy, cognition, and mood in patients receiving corticosteroid therapy	Brown ES	2004	No study subject of interest
Neuropsychological outcome of subjects participating in the PKU adult collaborative study: a preliminary review	Brumm VL	2004	No study subject of interest
Effects of ketamine on anterior cingulate glutamate metabolism in healthy humans: a 4-T proton MRS study	Rowland LM	2005	No study subject of interest
Endocannabinoid Signaling Negatively Modulates Stress Induced Activation of the Hypothalamic-Pituitary Adrenal Axis	Patel S	2005	No study subject of interest
In vivo evidence for reduced cortical glutamate-glutamine cycling in rats treated with the antidepressant/antipanic drug phenelzine	Yang J	2005	No study subject of interest
Normal Prefrontal Gamma-Aminobutyric Acid Levels in Remitted Depressed Subjects Determined by Proton Magnetic Resonance Spectroscopy	Hasler G	2005	No study subject of interest
Prefrontal GABA levels in cocaine-dependent subjects increase with pramipexole and venlafaxine treatment	Streeter CC	2005	No study subject of interest
Prevalence and significance of neurocognitive dysfunction in hepatitis C in the absence of correlated risk factors	McAndrews MP	2005	No study subject of interest
Anti-N-methyl-D-aspartate receptor antibodies, cognitive dysfunction, and depression in systemic lupus erythematosus	Lapteva L	2006	No study subject of interest
Quantification of Metabolic Alterations of Dorsolateral Pre-Frontal Cortex in Depression SD Rat by MR Spectroscopy	Hong ST	2006	No study subject of interest
Relationship between omega-3 fatty acids and plasma neuroactive steroids in alcoholism, depression and controls	Nieminen LR	2006	No study subject of interest
[Analysis on the metabolism of hippocampus in non-demented Parkinson disease patients with Magnetic Resonance Spectroscopy]非痴呆性帕金森病患者海马代谢的磁共振波谱分析	Xing YH	2007	No study subject of interest
Enhancement of endocannabinoid signalling during adolescence: modulation of impulsivity and long-term consequences on metabolic brain parameters in early maternally deprived rats.	Marco EM	2007	No study subject of interest
Hippocampal ¹H-MRSI correlates with severity of depression symptoms in temporal lobe epilepsy	Gilliam FG	2007	No study subject of interest
Magnetic resonance spectroscopic evidence for presupplementary motor area neuronal dysfunction in Parkinson's disease	Camicioli RM	2007	No study subject of interest
Reduction in occipital cortex gamma-aminobutyric acid concentrations in medication-free recovered unipolar depressed and bipolar subjects	Bhagwagar Z	2007	No study subject of interest
Variation of the choline signal intensity in the dorsolateral prefrontal cortex of rats exposed to the forced swimming test as detected by in vivo 1H MR spectroscopy	Hong ST	2007	No study subject of interest
Yoga Asana sessions increase brain GABA levels: a pilot study	Streeter CC	2007	No study subject of interest
Low GABA concentrations in occipital cortex and anterior cingulate cortex in medication-free, recovered depressed patients	Bhagwagar Z	2008	No study subject of interest
Modeling the impact of COPD on the brain	Borson S	2008	No study subject of interest
Neurochemical alterations in adolescent bipolar depressiona a proton magnetic resonance spectroscopy pilot study of the prefrontal cortex	Patel NC	2008	No study subject of interest
Proton Magnetic Resonance Spectroscopy in youth with severe mood dysregulation	Dickstein DP	2008	No study subject of interest
Proton Magnetic Resonance Spectroscopy measurement of brain glutamate levels in premenstrual dysphoric disorder	Batra NA	2008	No study subject of interest
Utility of different MR modalities in mild cognitive impairment and its use as a predictor of conversion to probable dementia	Fayed N	2008	No study subject of interest
Altered prefrontal glutamate-glutamine-γ-aminobutyric acid levels and relation to low cognitive performance and depressive symptoms in type 1 diabetes mellitus	Lyoo IK	2009	No study subject of interest
Biochemical abnormalities of the medial temporal lobe and medial prefrontal cortex in late-life depression	Venkatraman TN	2009	No study subject of interest
Comparative test-retest reliability of metabolite values assessed with Magnetic Resonance Spectroscopy of the brain. The LCModel versus the manufacturer software	Fayed N	2009	No study subject of interest
Increased Vulnerability to Depressive-Like Behavior of Mice with Decreased Expression of VGLUT1	Garcia-Garcia AL	2009	No study subject of interest
Neurochemical effects of theta burst stimulation as assessed by magnetic resonance spectroscopy	Stagg CJ	2009	No study subject of interest
Normal glutamate but elevated myo-inositol in anterior cingulate cortex in recovered depressed patients	Taylor MJ	2009	No study subject of interest
Randomized double-blind placebo-controlled trial of lithium in youths with severe mood dysregulation	Dickstein DP	2009	No study subject of interest
Specific hippocampal choline decrease in an animal model of depression	Hong ST	2009	No study subject of interest
Suppression of Amygdalar Endocannabinoid Signaling by Stress Contributes to Activation of the Hypothalamic-Pituitary-Adrenal Axis	Hill MN	2009	No study subject of interest
A role for 2-arachidonoylglycerol and endocannabinoid signaling in the locomotor response to novelty induced by olfactory bulbectomy	Eisenstein SA	2010	No study subject of interest
Adolescent escitalopram administration modifies neurochemical alterations in the hippocampus of maternally separated rats	Hui JJ	2010	No study subject of interest
Age-related changes of n-3 and n-6 polyunsaturated fatty acids in the anterior cingulate cortex of individuals with major depressive disorder	Conklin SM	2010	No study subject of interest
Brain proton magnetic resonance spectroscopic study of insight among elders with late-life depression in remission	Chen CS	2010	No study subject of interest
Clinical and radiological differences in Alzheimer's disease with and without a history of mild cognitive impairment	Modrego PJ	2010	No study subject of interest
CSF concentrations of brain tryptophan and kynurenines during immune stimulation with IFN-a: relationship to CNS immune responses and depression	Raison CL	2010	No study subject of interest
Early-life stress and neurometabolites of the hippocampus	Coplan JD	2010	No study subject of interest
Effects of yoga versus walking on mood, anxiety, and brain GABA levels: a randomized controlled MRS study	Streeter CC	2010	No study subject of interest
Endogenous cannabinoid signaling is essential for stress adaptation	Hill MN	2010	No study subject of interest
Increased glutamate/glutamine compounds in the brains of patients with fibromyalgia: a Magnetic Resonance Spectroscopy study	Valdes M	2010	No study subject of interest
Intraarterial autologous implantation of adult stem cells for patients with Parkinson disease	Brazzini A	2010	No study subject of interest
Limbic metabolic abnormalities in remote traumatic brain injury and correlation with psychiatric morbidity and social functioning	Capizzano AA	2010	No study subject of interest
Localized 1H-NMR spectroscopy in patients with fibromyalgia: a controlled study of changes in cerebral glutamate/glutamine, inositol, choline, and N-acetylaspartate	Fayed N	2010	No study subject of interest
Relationship between vitamin D levels and depressive symptoms in older residents from a national survey population	Stewart R	2010	No study subject of interest
White-matter abnormalities in brain during early abstinence from methamphetamine abuse	Tobias MC	2010	No study subject of interest
Brain Magnetic Resonance Spectroscopy in obsessive–compulsive disorder: The importance of considering subclinical symptoms of anxiety and depression	Bédard MJ	2011	No study subject of interest
Clinical, laboratory, and neuroimaging characteristics of fatigue in HIV-infected individuals	Schifitto G	2011	No study subject of interest
Effects on enantiomeric drug disposition and open-field behavior after chronic treatment with venlafaxine in the P-glycoprotein knockout mice model	Karlsson L	2011	No study subject of interest
Elevated cortical glutamate in young people at increased familial risk of depression	Taylor MJ	2011	No study subject of interest
Elevated plasma ceramides in depression	Gracia-Garcia P	2011	No study subject of interest
The Role of the Endocannabinoids in Suppression of the Hypothalamic-pituitary-adrenal Axis Activity by Doxepin	Hassanzadeh P	2011	No study subject of interest
Tianeptine reverses stress-induced asymmetrical hippocampal volume and N-acetylaspartate loss in rats: an in vivo study	Liu W	2011	No study subject of interest
Transcranial direct current stimulation (tDCS) produces localized and specific alterations in neurochemistry: A 1H magnetic resonance spectroscopy study	Clark VP	2011	No study subject of interest
1H-[13C]-Nuclear Magnetic Resonance Spectroscopy Measures of Ketamine’s Effect on Amino Acid Neurotransmitter Metabolism	Chowdhury GMI	2012	No study subject of interest
A history of depression in women is associated with an altered GABAergic neuroactive steroid profile	Girdler SS	2012	No study subject of interest
A Magnetic Resonance Spectroscopy study of the anterior cingulate cortex in youth with emotional dysregulation	Wozniak J	2012	No study subject of interest
Acute restraint-mediated increases in glutamate levels in the rat brain: an in vivo (1)H-MRS study at 4.7 T	Kim SY	2012	No study subject of interest
Agmatinase, an inactivator of the putative endogenous antidepressant agmatine, is strongly upregulated in hippocampal interneurons of subjects with mood disorders	Bernstein HG	2012	No study subject of interest
Brain dysfunction in fibromyalgia and somatization disorder using proton Magnetic Resonance Spectroscopy: A controlled study	Fayed N	2012	No study subject of interest
Chronic acetyl-l-carnitine alters brain energy metabolism and increases noradrenaline and serotonin content in healthy mice	Smeland OB	2012	No study subject of interest
Distinct neurometabolic profiles are evident in the anterior cingulate of young people with major psychiatric disorders	Hermens DF	2012	No study subject of interest
Increased stress reactivity is associated with reduced hippocampal activity and neuronal integrity along with changes in energy metabolism	Knapman A	2012	No study subject of interest
Interleukin-1b: A New Regulator of the Kynurenine Pathway Affecting Human Hippocampal Neurogenesis	Zunszain PA	2012	No study subject of interest
Ketamine effects on brain GABA and glutamate levels with 1H-MRS: relationship to ketamine-induced psychopathology	Stone JM	2012	No study subject of interest
Prenatal Stress and Peripubertal Stimulation of the Endocannabinoid System Differentially Regulate Emotional Responses and Brain Metabolism in Mice	Macri S	2012	No study subject of interest
Psychiatric symptoms correlate with metabolic indices in the hippocampus and cingulate in patients with mitochondrial disorders	Anglin RE	2012	No study subject of interest
Reduced gamma-aminobutyric acid in occipital and anterior cingulate cortices in primary insomnia: a link to major depressive disorder?	Plante DT	2012	No study subject of interest
Sex Differences in White Matter Alterations Accompanying Obstructive Sleep Apnea	Macey PM	2012	No study subject of interest
[Analysis of (1)H-MRS in patients with depression after basal ganglia infarction]基底节脑梗死后抑郁患者的1H-MRS分析	Zhou L	2013	No study subject of interest
A Pilot Study of Anterior Cingulate Cortex Neurochemistry in Adolescents with Generalized Anxiety Disorder	Strawn JR	2013	No study subject of interest
Adjunctive effects of aripiprazole on Metabolic profiles: Comparison of patients treated with olanzapine to patients treated with other atypical antipsychotic drugs	Wang LJ	2013	No study subject of interest
Ala54Thr Fatty Acid-Binding Protein 2 (FABP2) polymorphism in recurrent depression: Associations with fatty acid concentrations and waist circumference	Mocking RJT	2013	No study subject of interest
Analysis of oxysterols and cholesterol in prefrontal cortex of suicides	Freemantle E	2013	No study subject of interest
Brain structural and psychometric alterations in chronic low back pain	Ivo R	2013	No study subject of interest
Cardiovascular and Metabolic risk profile in young people at familial risk of depression	Mannie ZN	2013	No study subject of interest
Cingulate biochemistry in heroin users on substitution pharmacotherapy	Verdejo-Garcia A	2013	No study subject of interest
Decreased frontal lobe phosphocreatine levels in methamphetamine users	Sung YH	2013	No study subject of interest
Differences in brain metabolism associated with agitation and depression in Alzheimer's disease	Tsai CF	2013	No study subject of interest
Effects of intensive cognitive-behavioral therapy on cingulate neurochemistry in obsessive-compulsive disorder	O'Neill J	2013	No study subject of interest
Implication of NGF and endocannabinoid signaling in the mechanism of action of sesamol: a multi-target natural compound with therapeutic potential	Hassanzadeh P	2013	No study subject of interest
Improvement of Major Depression is Associated with Increased Erythrocyte DHA	Meyer BJ	2013	No study subject of interest
Marked reductions in visual evoked responses but not gamma-aminobutyric acid concentrations or gamma-band measures in remitted depression	Shaw A	2013	No study subject of interest
Sleep quality in healthy older people: relationship with (1)H magnetic resonance spectroscopy markers of glial and neuronal integrity	Cross NE	2013	No study subject of interest
Systemic oxidatively generated DNA/RNA damage in clinical depression: associations to symptom severity and response to electroconvulsive therapy	Jorgensen A	2013	No study subject of interest
Vitamin D Status during Pregnancy and the Risk of Subsequent Postpartum Depression: A Case-Control Study	Nielsen NO	2013	No study subject of interest
Widespread neuronal damage and cognitive dysfunction in spinocerebellar ataxia type 3	Lopes TM	2013	No study subject of interest
Antidepressants differentially related to 1,25-(OH)₂ vitamin D₃ and 25-(OH) vitamin D₃ in late-life depression	Oude Voshaar RC	2014	No study subject of interest
Association of Serum Vitamin D with Symptoms of Depression and Anxiety in Early Pregnancy	Huang JY	2014	No study subject of interest
Central anandamide deficiency predicts stress-induced anxiety: behavioral reversal through endocannabinoid augmentation	Bluett RJ	2014	No study subject of interest
Changes in metabolites after treatment with memantine in fibromyalgia. A double-blind randomized controlled trial with Magnetic Resonance Spectroscopy with a 6-month follow-up	Fayed N	2014	No study subject of interest
Cortical gamma-Aminobutyric acid and glutamate in posttraumatic stress disorder and their relationships to self-reported sleep quality	Meyerhoff DJ	2014	No study subject of interest
Effect of interferon-alpha on cortical glutamate in patients with hepatitis C: a proton magnetic resonance spectroscopy study	Taylor MJ	2014	No study subject of interest
Effect of sleep deprivation on the human Metabolome	Davies SK	2014	No study subject of interest
Glutamatergic neurometabolites during early abstinence from chronic methamphetamine abuse	O'Neill J	2014	No study subject of interest
Hippocampal damage and affective disorders after treatment of cerebral aneurysms	Wostrack M	2014	No study subject of interest
IFN-Alpha-Induced Cortical and Subcortical Glutamate Changes Assessed by Magnetic Resonance Spectroscopy	Haroon E	2014	No study subject of interest
Insular cortex metabolite changes in obstructive sleep apnea	Yadav SK	2014	No study subject of interest
Minimal hepatic encephalopathy in patients with liver cirrhosis: Magnetic resonance spectroscopic brain findings versus neuropsychological changes	Hassan EA	2014	No study subject of interest
Neurological involvement in primary Sjogren syndrome: a focus on central nervous system	Morreale M	2014	No study subject of interest
Neuropsychiatric disorders and Magnetic Resonance Spectroscopy in chronic hepatitis C patients	Allah HMS	2014	No study subject of interest
Proton Magnetic Resonance Spectroscopy (MRS) in on-line game addiction	Han DH	2014	No study subject of interest
Structural and functional imaging of the hippocampus in young people at familial risk of depression	Mannie ZN	2014	No study subject of interest
White matter tractography in early psychosis: Clinical and neurocognitive associations	Hatton SN	2014	No study subject of interest
A preliminary evaluation of the correlation between regional energy phosphates and resting state functional connectivity in depression	Zuo CS	2015	No study subject of interest
A role for inflammatory metabolites as modulators of the glutamate N-methyl-D-aspartate receptor in depression and suicidality	Bay-Richter C	2015	No study subject of interest
Age-related increases in basal ganglia glutamate are associated with TNF, reduced motivation and decreased psychomotor speed during IFN-alpha treatment: Preliminary findings	Haroon E	2015	No study subject of interest
Association of cord blood Vitamin D at delivery with postpartum depression in Australian women	Gould JF	2015	No study subject of interest
Associations between vitamin D levels and depressive symptoms in healthy young adult women	Kerr DCR	2015	No study subject of interest
Behavioral Deficits Are Accompanied by Immunological and Neurochemical Changes in a Mouse Model for Neuropsychiatric Lupus (NP-SLE)	Li Y	2015	No study subject of interest
Deletion of mouse FXR gene disturbs multiple neurotransmitter systems and alters neurobehavior	Huang F	2015	No study subject of interest
Differences in prefrontal cortex GABA/glutamate ratio after acute restraint stress in rats are associated with specific behavioral and neurobiological patterns	Drouet JB	2015	No study subject of interest
Direct infussion Electrospray Mass Spectrometry as a new non-invasive tool for serum Metabolomics in induced-stress subjects	Lorenzo-Tejedor M	2015	No study subject of interest
Effects of fluoxetine on the amygdala and the hippocampus after administration of a single prolonged stress to male Wistar rates: In vivo proton magnetic resonance spectroscopy findings	Han F	2015	No study subject of interest
Erythrocyte fatty acid profiles and plasma homocysteine, folate and vitamin B-6 and B-12 in recurrent depression: Implications for co-morbidity with cardiovascular disease	Assies J	2015	No study subject of interest
Evaluation of Myo-Inositol as a Potential Biomarker for Depression in Schizophrenia	Chiappelli J	2015	No study subject of interest
Investigation of the GPR39 zinc receptor following inhibition of monoaminergic neurotransmission and potentialization of glutamatergic neurotransmission	Mlyniec K	2015	No study subject of interest
Melancholic depression prediction by identifying representative features in Metabolic and microarray profiles with missing values	Nie Z	2015	No study subject of interest
Metabolomics Approach Reveals Integrated Metabolic Network Associated with Serotonin Deficiency	Weng R	2015	No study subject of interest
Neurochemical Modulation in Posteromedial Default-mode Network Cortex Induced by Transcranial Magnetic Stimulation	Vidal-Piñeiro D	2015	No study subject of interest
Neuroprotective kynurenine metabolite indices are abnormally reduced and positively associated with hippocampal and amygdalar volume in bipolar disorder	Savitz J	2015	No study subject of interest
Oxidative stress and depressive symptoms in older adults: A Magnetic Resonance Spectroscopy study	Duffy SL	2015	No study subject of interest
Spectroscopic markers of memory impairment, symptom severity and age of onset in older people with lifetime depression: Discrete roles of N-acetyl aspartate and glutamate	Jayaweera HK	2015	No study subject of interest
The amino acid transporter SLC6A15 is a regulator of hippocampal neurochemistry and behavior	Santarelli S	2015	No study subject of interest
The effect of 12-wk ω-3 fatty acid supplementation on in vivo thalamus glutathione concentration in patients "at risk" for major depression	Duffy SL	2015	No study subject of interest
The steroid Metabolome in men with mood and anxiety disorders	Duskova M	2015	No study subject of interest
Urine metabolomics in rats after administration of ketamine	Wen CC	2015	No study subject of interest
双侧嗅球切除对小鼠行为、海马神经递质及抑郁相关基因表达的影响	Wang T	2015	No study subject of interest
[Brain Gamma-Aminobutyric Acid (GABA) Concentration of the Prefrontal Lobe in Unmedicated Patients with Obsessive-Compulsive Disorder: A Research of Magnetic Resonance Spectroscopy]未用药强迫症患者前额叶γ-氨基丁酸水平的磁共振波谱研究	Zhang ZF	2016	No study subject of interest
[Cerebral metabolic changes and chronic back pain: Study taking into consideration clinical and psychological parameters]	Janetzki L	2016	No study subject of interest
An enzyme in the kynurenine pathway that governs vulnerability to suicidal behavior by regulating excitotoxicity and neuroinflammation	Brundin L	2016	No study subject of interest
Anxiety, Stress, and Fear Response in Mice with Reduced Endocannabinoid Levels	Jenniches I	2016	No study subject of interest
Blood Metabolomics analysis identifies abnormalities in the citric acid cycle, urea cycle, and amino acid Metabolism in bipolar disorder	Yoshimi N	2016	No study subject of interest
Brain metabolite abnormalities in ventromedial prefrontal cortex are related to duration of hypercortisolism and anxiety in patients with Cushing’s syndrome	Crespo I	2016	No study subject of interest
Cerebrospinal fluid Metabolomics identifies a key role of isocitrate dehydrogenase in bipolar disorder: Evidence in support of mitochondrial dysfunction hypothesis	Yoshimi N	2016	No study subject of interest
Chronic psychosocial stress in mice leads to changes in brain functional connectivity and metabolite levels comparable to human depression	Grandjean J	2016	No study subject of interest
Cingulate and thalamic metabolites in obsessive-compulsive disorder	O'Neill J	2016	No study subject of interest
Cingulate GABA levels inversely correlate with the intensity of ongoing chronic knee osteoarthritis pain	Reckziegel D	2016	No study subject of interest
Combined glutamate and glutamine levels in pain-processing brain regions are associated with individual pain sensitivity	Zunhammer M	2016	No study subject of interest
D-cycloserine, an NMDA glutamate receptor glycine site partial agonist, induces acute increases in brain glutamate plus glutamine and GABA comparable to ketamine	Kantrowitz JT	2016	No study subject of interest
Decreased Anterior Cingulate Cortex γ-Aminobutyric Acid in Youth With Tourette's Disorder	Freed RD	2016	No study subject of interest
Discovery, screening and evaluation of a plasma biomarker panel for subjects with psychological suboptimal health state using H-1-NMR-based Metabolomics profiles	Tian JS	2016	No study subject of interest
Effects of switching to aripiprazole from current atypical antipsychotics on subsyndromal symptoms and tolerability in patients with bipolar disorder	Woo YS	2016	No study subject of interest
Elevated Thyroid Peroxidase Antibody Increases Risk of Post-partum Depression by Decreasing Prefrontal Cortex BDNF and 5-HT Levels in Mice	Zhou Y	2016	No study subject of interest
Exposure of mother rats to chronic unpredictable stress before pregnancy alters the metabolism of gamma-aminobutyric acid and glutamate in the right hippocampus of offspring in early adolescence in a sexually dimorphic manner	Huang YJ	2016	No study subject of interest
Functional Connectivity is Associated With Altered Brain Chemistry in Women With Endometriosis-Associated Chronic Pelvic Pain	As-Sanie S	2016	No study subject of interest
GPR40/FFAR1 deficient mice increase noradrenaline levels in the brain and exhibit abnormal behavior	Aizawa F	2016	No study subject of interest
Kynurenine metabolic balance is disrupted in the hippocampus following peripheral lipopolysaccharide challenge	Parrott JM	2016	No study subject of interest
Low vitamin D is associated with negative and depressive symptoms in psychotic disorders	Nerhus M	2016	No study subject of interest
Low-Level Stress Induces Production of Neuroprotective Factors in Wild-Type but Not BDNF+/- Mice: Interleukin-10 and Kynurenic Acid	Dugan AM	2016	No study subject of interest
Magnetic resonance spectroscopy reveals oral Lactobacillus promotion of increases in brain GABA, N-acetyl aspartate and glutamate	Janik R	2016	No study subject of interest
Mass spectrometry imaging of amino neurotransmitters: a comparison of derivatization methods and application in mouse brain tissue	Esteve C	2016	No study subject of interest
Microbiota-driven transcriptional changes in prefrontal cortex override genetic differences in social behavior	Gacias M	2016	No study subject of interest
Mouse chronic social stress increases blood and brain kynurenine pathway activity and fear behaviour: Both effects are reversed by inhibition of indoleamine 2,3-dioxygenase	Fuertig R	2016	No study subject of interest
Neurochemical Changes Associated with Stress-Induced Sleep Disturbance in Rats: In Vivo and In Vitro Measurements	Lee DW	2016	No study subject of interest
Peripartum neuroactive steroid and gamma-aminobutyric acid profiles in women at-risk for postpartum depression	Deligiannidis KM	2016	No study subject of interest
Pharmacokinetic study of harmane and its 10 Metabolites in rat after intravenous and oral administration by UPLC-ESI-MS/MS	Li S	2016	No study subject of interest
Reduced gamma-aminobutyric acid is associated with emotional and behavioral problems in Prader–Willi syndrome	Rice LJ	2016	No study subject of interest
Reductions in circulating endocannabinoid 2-arachidonoylglycerol levels in healthy human subjects exposed to chronic stressors	Yi B	2016	No study subject of interest
Regional brain volumes, diffusivity, and metabolite changes after electroconvulsive therapy for severe depression	Jorgensen A	2016	No study subject of interest
Relationship between serum vitamin D levels and symptoms of depression in stroke patients	Kim SH	2016	No study subject of interest
Repeated forced swim stress differentially affects formalin-evoked nociceptive behaviour and the endocannabinoid system in stress normo-responsive and stress hyper-responsive rat strains	Jennings EM	2016	No study subject of interest
Repeated LPS Injection Induces Distinct Changes in the Kynurenine Pathway in Mice	Larsson MK	2016	No study subject of interest
Sex differences in the serum level of endogenous ligands for estrogen receptor beta in the elderly population	Kobayashi M	2016	No study subject of interest
Simultaneous determination of 8 neurotransmitters and their metabolite levels in rat brain using liquid chromatography in tandem with mass spectrometry: Application to the murine Nrf2 model of depression	Wojnicz A	2016	No study subject of interest
Simultaneous Determination of Seven Neuroactive Steroids Associated with Depression in Rat Plasma and Brain by High Performance Liquid Chromatography-Tandem Mass Spectrometry	Wang Y	2016	No study subject of interest
The Association Between Clinical Characteristics of Migraine and Brain GABA Levels: An Exploratory Study	Aguila MER	2016	No study subject of interest
The endocannabinoid system and NGF are involved in the mechanism of action of resveratrol: a multi-target nutraceutical with therapeutic potential in neuropsychiatric disorders	Hassanzadeh P	2016	No study subject of interest
The impact of chronic stress on the rat brain lipidome	Oliveira TG	2016	No study subject of interest
Tryptophan 2,3-dioxygenase and indoleamine 2,3-dioxygenase 1 make separate, tissue-specific contributions to basal and inflammation-induced kynurenine pathway metabolism in mice	Larkin PB	2016	No study subject of interest
Tryptophan metabolism, its relation to inflammation and stress markers and association with psychological and cognitive functioning: Tasmanian Chronic Kidney Disease pilot study	Karu N	2016	No study subject of interest
1H-NMR, 1H-NMR T2-edited, and 2D-NMR in bipolar disorder Metabolic profiling	Sethi S	2017	No study subject of interest
A comparison of neurometabolites between remitted bipolar disorder and depressed bipolar disorder: A proton magnetic resonance spectroscopy study	Liu T	2017	No study subject of interest
Affective alterations in patients with Cushing's syndrome in remission are associated with decreased BDNF and cortisone levels	Valassi E	2017	No study subject of interest
Antenatal exposure to antidepressants is associated with altered brain development in very preterm-born neonates	Podrebarac SK	2017	No study subject of interest
Associations of phthalates exposure with attention deficits hyperactivity disorder: A case-control study among Chinese children	Hu D	2017	No study subject of interest
Carbon monoxide reverses the Metabolic adaptation of microglia cells to an inflammatory stimulus	Wilson JL	2017	No study subject of interest
Cerebrospinal fluid monoamine Metabolite profiles in bipolar disorder, ADHD, and controls	Pålsson E	2017	No study subject of interest
Conditional Human Immunodeficiency Virus Transactivator of Transcription Protein Expression Induces Depression-like Effects and Oxidative Stress	McLaughlin JP	2017	No study subject of interest
Electroconvulsive therapy enhances endocannabinoids in the cerebrospinal fluid of patients with major depression: a preliminary prospective study	Kranaster L	2017	No study subject of interest
Endocannabinoid and Mood Responses to Exercise in Adults with Varying Activity Levels	Brellenthin AG	2017	No study subject of interest
Frontal Cortex Myo-Inositol Is Associated with Sleep and Depression in Adolescents: A Proton Magnetic Resonance Spectroscopy Study	Urrila AS	2017	No study subject of interest
Hypothalamic damage in multiple sclerosis correlates with disease activity, disability, depression, and fatigue	Kantorova E	2017	No study subject of interest
In vivo imaging of oxidative stress and fronto-limbic white matter integrity in young adults with mood disorders	Hermens DF	2017	No study subject of interest
Increased Glutamate in Somatosensory Cortex in Functional Dyspepsia	Mak ADP	2017	No study subject of interest
Interspecies Metabolic diversity of harmaline and harmine in in vitro 11 mammalian liver microsomes	Li S	2017	No study subject of interest
Investigation of brain GABA+ in primary hypothyroidism using edited proton MR spectroscopy	Liu B	2017	No study subject of interest
Kynurenic acid is reduced in females and oral contraceptive users: Implications for depression	Meier TB	2017	No study subject of interest
Low baseline salivary 3-methoxy-4-hydroxyphenylglycol (MHPG) in drug-naïve patients with short-illness-duration first episode major depressive disorder	Batinic B	2017	No study subject of interest
Maternal and female fetal testosterone levels are associated with maternal age and gestational weight gain	Kallak TK	2017	No study subject of interest
Maternal protein restriction during gestation and lactation in the rat results in increased brain levels of kynurenine and kynurenic acid in their adult offspring	Honorio de Melo Martimiano P	2017	No study subject of interest
Metabolomics reveals distinct neurochemical profiles associated with stress resilience	Dulka BN	2017	No study subject of interest
Oxidative stress and brain morphology in individuals with depression, anxiety and healthy controls	van Velzen LS	2017	No study subject of interest
Plasma sphingolipids and depressive symptoms in coronary artery disease	Dinoff A	2017	No study subject of interest
Pregenual Anterior Cingulate Dysfunction Associated with Depression in OCD: An Integrated Multimodal fMRI/(1)H MRS Study	Tadayonnejad R	2017	No study subject of interest
Probiotic Bifidobacterium longum NCC3001 Reduces Depression Scores and Alters Brain Activity: A Pilot Study in Patients With Irritable Bowel Syndrome	Pinto-Sanchez MI	2017	No study subject of interest
Proton Magnetic Resonance Spectroscopy assessment of metabolite status of the anterior cingulate cortex in chronic pain patients and healthy controls	Ito T	2017	No study subject of interest
Serum 25-hydroxyvitamin D and mental health in young Australian women: Results from the Safe-D study	Callegari ET	2017	No study subject of interest
Stressful learning paradigm precludes manifestation of cognitive ability in sphingomyelin synthase-2 knockout mice	Wang M	2017	No study subject of interest
Topological analyses of Metabolomic data to identify markers of early psychosis and disease biotypes	Fournier M	2017	No study subject of interest
Altered Cortical GABA in Female Veterans with Suicidal Behavior: Sex Differences and Clinical Correlates	Prescot A	2018	No study subject of interest
Antidepressant effects of direct-acting antivirals against hepatitis C virus-Results from a pilot study	Hahn D	2018	No study subject of interest
Association between serum hepcidin level and restless legs syndrome	Dauvilliers Y	2018	No study subject of interest
Biomarkers for Antidepressant Efficacy of Electroconvulsive Therapy: An Exploratory Cerebrospinal Fluid Study	Kranaster L	2018	No study subject of interest
Circulating endocannabinoids and affect regulation in human subjects	Coccaro EF	2018	No study subject of interest
Database Analysis of Depression and Anxiety in a Community Sample—Response to a Micronutrient Intervention	Kimball SM	2018	No study subject of interest
Gut microbiota modulate neurobehavior through changes in brain insulin sensitivity and metabolism	Soto M	2018	No study subject of interest
Magnetic resonance (MR) spectroscopic measurement of gamma-aminobutyric acid (GABA) in major depression before and after electroconvulsive therapy	Knudsen MK	2018	No study subject of interest
Metabonomics Approach To Comparing the Antistress Effects of Four Panax ginseng Components in Rats	Wang JC	2018	No study subject of interest
Metabonomics Approach To Comparing the Antistress Effects of Four Panax ginseng Components in Rats	Wang JC	2018	No study subject of interest
Omega-3 polyunsaturated fatty acid levels and dysregulations in biological stress systems	Thesing CS	2018	No study subject of interest
Plasma N-acylethanolamine and endocannabinoid levels in burning mouth syndrome: Potential role in disease pathogenesis	Barry A	2018	No study subject of interest
Pregenual Anterior Cingulate Dysfunction Associated with Depression in OCD: An Integrated Multimodal fMRI/ 1 H MRS Study	Tadayonnejad R	2018	No study subject of interest
Prophylactic ketamine alters nucleotide and neurotransmitter metabolism in brain and plasma following stress	McGowan JC	2018	No study subject of interest
Role of endocannabinoids in the hippocampus and amygdala in emotional memory and plasticity	Segev A	2018	No study subject of interest
Single Session Low Frequency Left Dorsolateral Prefrontal Transcranial Magnetic Stimulation Changes Neurometabolite Relationships in Healthy Humans	Bridges NR	2018	No study subject of interest
The relationship of endocannabinoidome lipid mediators with pain and psychological stress in women with fibromyalgia- a case control study	Stensson N	2018	No study subject of interest
Tryptophan and Kynurenine Metabolites: Are They Related to Depression?	Pompili M	2018	No study subject of interest
Utility of imaging-based biomarkers for glutamate-targeted drug development in psychotic disorders: a randomized clinical trial	Javitt DC	2018	No study subject of interest
Resting-state functional connectivity, cortical GABA, and neuroactive steroids in peripartum and peripartum depressed women: a functional magnetic resonance imaging and spectroscopy study	Deligiannidis KM	2019	No study subject of interest
Intensification of the central serotoninergic processes as a possible determinant of the thymoleptic effect	Lapin IP	1969	Other types of reports (review, case report, protocol, commentary, editorial)
Studies of CSF 5-HIAA in depression and suicidal behaviour	Asberg M	1981	Other types of reports (review, case report, protocol, commentary, editorial)
Erythrocyte choline concentrations in psychiatric disorders	Stoll AL	1991	Other types of reports (review, case report, protocol, commentary, editorial)
Neurobiochemical changes from Taxol/Neupogen chemotherapy for metastatic breast carcinoma corresponds with suicidal depression	Cousins JP	1996	Other types of reports (review, case report, protocol, commentary, editorial)
Nuclear magnetic resonance spectroscopy: new insights into the pathophysiology of mood disorders	Soares JC	1996	Other types of reports (review, case report, protocol, commentary, editorial)
Magnetic resonance spectroscopy in affective disorders	Kato T	1998	Other types of reports (review, case report, protocol, commentary, editorial)
Impairment of GABAergic transmission in depression: New insights from neuroimaging studies	Sanacora G	2000	Other types of reports (review, case report, protocol, commentary, editorial)
The neuroscience of depression in adolescence	Steingard RJ	2000	Other types of reports (review, case report, protocol, commentary, editorial)
[Brain imaging in depression]	Kato T	2001	Other types of reports (review, case report, protocol, commentary, editorial)
Basal limbic system alteration in major depression: a hypothesis supported by transcranial sonography and MRI findings	Becker G	2001	Other types of reports (review, case report, protocol, commentary, editorial)
Eicosapentaenoic acid in treatment-resistant depression associated with symptom remission, structural brain changes and reduced neuronal phospholipid turnover	Puri BK	2001	Other types of reports (review, case report, protocol, commentary, editorial)
Glutamate and GABA systems as targets for novel antidepressant and mood-stabilizing treatments	Krystal JH	2002	Other types of reports (review, case report, protocol, commentary, editorial)
31P-Magnetic Resonance Spectroscopy and Thyroid Hormones in Major Depressive Disorder: Toward a Bioenergetic Mechanism in Depression?	Iosifescu DV	2003	Other types of reports (review, case report, protocol, commentary, editorial)
Clinical studies implementing glutamate neurotransmission in mood disorders	Sanacora G	2003	Other types of reports (review, case report, protocol, commentary, editorial)
GABA and mood disorders	Cowen PJ	2003	Other types of reports (review, case report, protocol, commentary, editorial)
GABAergic dysfunction in mood disorders	Brambilla P	2003	Other types of reports (review, case report, protocol, commentary, editorial)
Involvement of serotonin in depression: evidence from postmortem and imaging studies of serotonin receptors and the serotonin transporter	Stockmeier CA	2003	Other types of reports (review, case report, protocol, commentary, editorial)
Alterations of neuroplasticity in depression: the hippocampus and beyond	Fuchs E	2004	Other types of reports (review, case report, protocol, commentary, editorial)
Life stress, genes, and depression: Multiple pathways lead to increased risk and new opportunities for intervention	Charney DS	2004	Other types of reports (review, case report, protocol, commentary, editorial)
Beyond monoamines: Glutamatergic function in mood disorders	Kugaya A	2005	Other types of reports (review, case report, protocol, commentary, editorial)
GABA and glutamate systems as therapeutic targets in depression and mood disorders	Kendell SF	2005	Other types of reports (review, case report, protocol, commentary, editorial)
Neurological and neuropsychiatric syndromes associated with liver disease	Weissenborn K	2005	Other types of reports (review, case report, protocol, commentary, editorial)
Proton and 31-phosphorus neurospectroscopy in the study of membrane phospholipids and fatty acid intervention in schizophrenia, depression, chronic fatigue syndrome (myalgic encephalomyelitis) and dyslexia	Puri BK	2006	Other types of reports (review, case report, protocol, commentary, editorial)
Review of 1H magnetic resonance spectroscopy findings in major depressive disorder: A meta-analysis	Yildiz-Yesiloglu A	2006	Other types of reports (review, case report, protocol, commentary, editorial)
Review of 1H magnetic resonance spectroscopy findings in major depressive disorder: A meta-analysis	Yildiz-Yesiloglu A	2006	Other types of reports (review, case report, protocol, commentary, editorial)
The biochemistry of dysfunctional emotions: proton MR spectroscopic findings in major depressive disorder.	Ende G	2006	Other types of reports (review, case report, protocol, commentary, editorial)
The interaction of neuroactive steroids and GABA in the development of neuropsychiatric disorders in women	Amin Z	2006	Other types of reports (review, case report, protocol, commentary, editorial)
GABAergic contributions to the pathophysiology of depression and the mechanism of antidepressant action	Sanacora G	2007	Other types of reports (review, case report, protocol, commentary, editorial)
Metabotropic Glutamate Receptors in the Control of Mood Disorders	Witkin JM	2007	Other types of reports (review, case report, protocol, commentary, editorial)
Orbitofrontal cortex function and structure in depression	Drevets WC	2007	Other types of reports (review, case report, protocol, commentary, editorial)
Role of GABA in anxiety and depression	Kalueff AV	2007	Other types of reports (review, case report, protocol, commentary, editorial)
Brain structural and functional abnormalities in mood disorders: implications for neurocircuitry models of depression	Drevets WC	2008	Other types of reports (review, case report, protocol, commentary, editorial)
Imaging new neurons in vivo: A pioneering tool to study the cellular biology of depression?	Römer B	2008	Other types of reports (review, case report, protocol, commentary, editorial)
Targeting the glutamatergic system to develop novel, improved therapeutics for mood disorders	Sanacora G	2008	Other types of reports (review, case report, protocol, commentary, editorial)
Serial structural MRI analysis and proton and 31PMR spectroscopy in the investigation of cerebral fatty acids in major depressive disorder, Huntington's disease, myalgic encephalomyelitis and in forensic schizophrenic patients	Puri BK	2009	Other types of reports (review, case report, protocol, commentary, editorial)
Targeting glial physiology and glutamate cycling in the treatment of depression	Valentine GW	2009	Other types of reports (review, case report, protocol, commentary, editorial)
The role of ceramide in major depressive disorder	Kornhuber J	2009	Other types of reports (review, case report, protocol, commentary, editorial)
Cortical inhibition, gamma-aminobutyric acid, and major depression: there is plenty of smoke but is there fire?	Sanacora G	2010	Other types of reports (review, case report, protocol, commentary, editorial)
Is subcortical-cortical midlineactivity in depression mediated by glutamate and GABA? A cross-species translational approach	Alcaro A	2010	Other types of reports (review, case report, protocol, commentary, editorial)
Magnetic Resonance Spectroscopy Studies of Glutamate-Related Abnormalities in Mood Disorders	Yuksel C	2010	Other types of reports (review, case report, protocol, commentary, editorial)
Magnetic Resonance Spectroscopy studies of the glutamatergic system in mood disorders: a pathway to diagnosis, novel therapeutics, and personalized medicine?	Salvadore G	2010	Other types of reports (review, case report, protocol, commentary, editorial)
Corticotropin-releasing hormone, glutamate, and gammaaminobutyric acid in depression	Gao SF	2011	Other types of reports (review, case report, protocol, commentary, editorial)
Discovering imaging endophenotypes for major depression	Hasler G	2011	Other types of reports (review, case report, protocol, commentary, editorial)
Inflammation-associated depression: from serotonin to kynurenine	Dantzer R	2011	Other types of reports (review, case report, protocol, commentary, editorial)
Proton magnetic resonance spectroscopy in depression	Rao NP	2011	Other types of reports (review, case report, protocol, commentary, editorial)
Proton magnetic resonance spectroscopy in depression	Rao NP	2011	Other types of reports (review, case report, protocol, commentary, editorial)
Review: Magnetic Resonance Spectroscopy Studies of Pediatric Major Depressive Disorder	Kondo DG	2011	Other types of reports (review, case report, protocol, commentary, editorial)
Roles of glutamate signaling in preclinical and/or mechanistic models of depression	Tokita K	2011	Other types of reports (review, case report, protocol, commentary, editorial)
Stressor-induced NMDAR dysfunction as a unifying hypothesis for the aetiology, pathogenesis and comorbidity of clinical depression	Marsden WN	2011	Other types of reports (review, case report, protocol, commentary, editorial)
The effects of antidepressants on human brain as detected by imaging studies. Focus on major depression	Bellani M	2011	Other types of reports (review, case report, protocol, commentary, editorial)
The new "5-HT" hypothesis of depression: cell-mediated immune activation induces indoleamine 2,3-dioxygenase, which leads to lower plasma tryptophan and an increased synthesis of detrimental tryptophan catabolites (TRYCATs), both of which contribute to the onset of depression	Maes M b	2011	Other types of reports (review, case report, protocol, commentary, editorial)
Who is resilient to depression? Multimodal imaging of the hippocampus in preclinical chronic mild stress model may provide clues	Rowland LM	2011	Other types of reports (review, case report, protocol, commentary, editorial)
Bridging the gap between the immune and glutamate hypotheses of schizophrenia and major depression: potential role of glial NMDA receptor modulators and impaired blood–brain barrier integrity	Steiner J	2012	Other types of reports (review, case report, protocol, commentary, editorial)
Effects of yoga on the autonomic nervous system, gamma-aminobutyric-acid, and allostasis in epilepsy, depression, and post-traumatic stress disorder	Streeter CC	2012	Other types of reports (review, case report, protocol, commentary, editorial)
Magnetic resonance spectroscopy in the evaluation of treatment efficacy in unipolar major depressive disorder: a review of the literature	Caverzasi E	2012	Other types of reports (review, case report, protocol, commentary, editorial)
Neuroinflammation and depression: the role of indoleamine 2,3-dioxygenase (IDO) as a molecular pathway	Sublette ME	2012	Other types of reports (review, case report, protocol, commentary, editorial)
Region and state specific glutamate downregulation in major depressive disorder: A meta-analysis of 1H-MRS findings	Luykx JJ	2012	Other types of reports (review, case report, protocol, commentary, editorial)
Towards a glutamate hypothesis of depression: An emerging frontier of neuropsychopharmacology for mood disorders	Sanacora G	2012	Other types of reports (review, case report, protocol, commentary, editorial)
Evaluation of the efficacy of memantine in the treatment of fibromyalgia: study protocol for a doubled-blind randomized controlled trial with six-month follow-up	Olivan-Blázquez B	2013	Other types of reports (review, case report, protocol, commentary, editorial)
Use of proton magnetic resonance spectroscopy in the treatment of psychiatric disorders: a critical update	Bustillo JR	2013	Other types of reports (review, case report, protocol, commentary, editorial)
Associations of regional GABA and glutamate with intrinsic and extrinsic neural activity in humans—A review of multimodal imaging studies	Duncan NW	2014	Other types of reports (review, case report, protocol, commentary, editorial)
Biological Markers in Noninvasive Brain Stimulation Trials in Major Depressive Disorder: A Systematic Review	Fidalgo TM	2014	Other types of reports (review, case report, protocol, commentary, editorial)
Could glutamate spectroscopy differentiate bipolar depression from unipolar?	Taylor MJ	2014	Other types of reports (review, case report, protocol, commentary, editorial)
Developing biomarkers in mood disorders research through the use of rapid-acting antidepressants	Niciu MJ	2014	Other types of reports (review, case report, protocol, commentary, editorial)
GABA in the insula - a predictor of the neural response to interoceptive awareness	Wiebking C	2014	Other types of reports (review, case report, protocol, commentary, editorial)
Glutamate alterations associated with transcranial magnetic stimulation in youth depression: A case series	Yang XR	2014	Other types of reports (review, case report, protocol, commentary, editorial)
Glutamatergic Dysregulation in Pediatric Psychiatric Disorders: A Systematic Review of the Magnetic Resonance Spectroscopy Literature	Spencer AE	2014	Other types of reports (review, case report, protocol, commentary, editorial)
Is depression associated with increased oxidative stress? A systematic review and meta-analysis	Black CN	2014	Other types of reports (review, case report, protocol, commentary, editorial)
Molecular imaging for depressive disorders	Lee TS	2014	Other types of reports (review, case report, protocol, commentary, editorial)
Molecular Imaging for Depressive Disorders	Lee TS	2014	Other types of reports (review, case report, protocol, commentary, editorial)
Proteomics, Metabolomics, and protein interactomics in the characterization of the molecular features of major depressive disorder	Martins-de-Souza D	2014	Other types of reports (review, case report, protocol, commentary, editorial)
Altered γ-aminobutyric acid neurotransmission in major depressive disorder: a critical review of the supporting evidence and the inﬂuence of serotonergic antidepressants	Pehrson AL	2015	Other types of reports (review, case report, protocol, commentary, editorial)
Brain membrane lipids in major depression and anxiety disorders	Müller CP	2015	Other types of reports (review, case report, protocol, commentary, editorial)
Differential Imbalances of Brain Glutamate/GABA in Patients with Bipolar Disorder and Unipolar Depression	Li H	2015	Other types of reports (review, case report, protocol, commentary, editorial)
In pursuit of neuroimaging biomarkers to guide treatment selection in major depressive disorder: a review of the literature	Lener MS	2015	Other types of reports (review, case report, protocol, commentary, editorial)
Indirect evidence of selective glial involvement in glutamate-based mechanisms of mood regulation in depression: Meta-analysis of absolute prefrontal neuro-metabolic concentrations	Arnone D	2015	Other types of reports (review, case report, protocol, commentary, editorial)
Kynurenine pathway dysfunction in the pathophysiology and treatment of depression: Evidences from animal and human studies	Reus GZ	2015	Other types of reports (review, case report, protocol, commentary, editorial)
Magnetic Resonance Spectroscopy in Major Depressive Disorder	Mohamed MA	2015	Other types of reports (review, case report, protocol, commentary, editorial)
Neuromapping of endophenotypes for affective disorders: A twin study of neurocognitive, neuroimaging, cellular and epigenetic markers (the NEAD study)	Meluken I	2015	Other types of reports (review, case report, protocol, commentary, editorial)
Omics-based depression and inflammation research	Maes M	2015	Other types of reports (review, case report, protocol, commentary, editorial)
The LIFE-Adult-Study: objectives and design of a population-based cohort study with 10,000 deeply phenotyped adults in Germany	Loeffler M	2015	Other types of reports (review, case report, protocol, commentary, editorial)
A Comprehensive Review on the Efficacy of S-Adenosyl-L-Methionine in Major Depressive Disorder	De Berardis D	2016	Other types of reports (review, case report, protocol, commentary, editorial)
Brain GABA Levels Across Psychiatric Disorders: A Systematic Literature Review and Meta-Analysis of 1H-MRS Studies	Schür RR	2016	Other types of reports (review, case report, protocol, commentary, editorial)
GABA System in Schizophrenia and Mood Disorders: A Mini Review on Third-Generation imaging Studies	Chiapponi C	2016	Other types of reports (review, case report, protocol, commentary, editorial)
Making Sense of Blood-Based Proteomics and Metabolomics in Psychiatric Research	Guest PC	2016	Other types of reports (review, case report, protocol, commentary, editorial)
Glutamate and Gamma-Aminobutyric Acid Systems in the Pathophysiology of Major Depression and Antidepressant Response to Ketamine	Lener MS	2017	Other types of reports (review, case report, protocol, commentary, editorial)
IDO chronic immune activation and tryptophan metabolic pathway: A potential pathophysiological link between depression and obesity	Chaves Filho AJM	2017	Other types of reports (review, case report, protocol, commentary, editorial)
Inflammation Effects on Brain Glutamate in Depression: Mechanistic Considerations and Treatment Implications	Haroon E	2017	Other types of reports (review, case report, protocol, commentary, editorial)
Kynurenine pathway metabolites and suicidality	Bryleva EY	2017	Other types of reports (review, case report, protocol, commentary, editorial)
Linking the biological underpinnings of depression: Role of mitochondria interactions with melatonin, inflammation, sirtuins, tryptophan catabolites, DNA repair and oxidative and nitrosative stress, with consequences for classification and cognition	Anderson G	2017	Other types of reports (review, case report, protocol, commentary, editorial)
NeuroMetabolic abnormalities in treatment-resistant depression	Mathew SJ	2017	Other types of reports (review, case report, protocol, commentary, editorial)
Prefrontal cortex GABAergic deficits and circuit dysfunction in the pathophysiology and treatment of chronic stress and depression	Ghosal S	2017	Other types of reports (review, case report, protocol, commentary, editorial)
Recent Advances in Translational Magnetic Resonance Imaging in Animal Models of Stress and Depression	McIntosh AL	2017	Other types of reports (review, case report, protocol, commentary, editorial)
Recent Advances in Translational Magnetic Resonance Imaging in Animal Models of Stress and Depression	McIntosh AL	2017	Other types of reports (review, case report, protocol, commentary, editorial)
Anterior Cingulate Proton MRSI in Unipolar Major Depression: Choline Metabolite Changes During SSRI Discontinuation	Kaufman MJ	2001	Others
Long-term follow-up of magnetic resonance-detectable choline signal changes in the hippocampus of patients treated with electroconvulsive therapy	Obergriesser T	2003	Others
Selective serotonin reuptake inhibitor discontinuation syndrome is associated with a rostral anterior cingulate choline metabolite decrease: a proton magnetic resonance spectroscopic imaging study	Kaufman MJ	2003	Others
Examination of the role of phosphatidylinositol (PI) cycle in bipolar and unipolar depression	McGrath BM	2007	Others
Effects of overnight sleep restriction on brain chemistry and mood in women with unipolar depression and healthy controls	Bernier D	2009	Others
Analysis of plasma Zinc and copper concentration, and perceived symptoms, in Individuals with Depression, post Zinc and Anti-Oxidant Therapy	Russo AJ	2011	Others
Antidepressant-like effect of flavonoids extracted from Apocynum venetum leaves on brain monoamine levels and dopaminergic system	Zheng MZ	2013	Others
Albumin and depression in elderly stroke survivors: An observational cohort study	Pascoe MC	2015	Others
Optimal serum selenium concentrations are associated with lower depressive symptoms and negative mood among young adults	Conner TS	2015	Others
[Resting-state functional magnetic resonance study of the brain's network of the temporal lobe epilepsy patients with depression]颞叶癫痫伴抑郁状态患者静息态功能磁共振脑网络研究	Gao YT	2016	Others
Sevoflurane prevents stroke-induced depressive and anxiety behaviors by promoting cannabinoid receptor subtype I-dependent interaction between β-arrestin 2 and extracellular signal-regulated kinases 1/2 in the rat hippocampus	Zhang HZ	2016	Others
Alterations of Hair and Nail Content of Selected Trace Elements in Nonoccupationally Exposed Patients with Chronic Depression from Different Geographical Regions	Blazewicz A	2017	Others
Therapeutic prospective of infused allogenic cultured mesenchymal stem cells in traumatic brain injury mice: A longitudinal proton Magnetic Resonance Spectroscopy assessment	Mishra SK	2017	Others
Preclinical profile of a dopamine D1 potentiator suggests therapeutic utility in neurological and psychiatric disorders	Bruns RF	2018	Others
The selective reversible FAAH inhibitor, SSR411298, restores the development of maladaptive behaviors to acute and chronic stress in rodents	Griebel G	2018	Others
Cortical biometals: Changed levels in suicide and with mood disorders	Dean B	2019	Others
Duration of lithium treatment and brain lithium concentration in patients with unipolar and schizoaffective disorder - A study with Magnetic Resonance Spectroscopy	Riedl U	1997	Pharmacokinetic study
Clinical changes and brain drug concentrations on the third day of substitution of placebo for SSRI treatment CONFERENCE ABSTRACT	Henry Me	1998	Pharmacokinetic study
Brain kinetics of paroxetine and fluoxetine on the third day of placebo substitution: a fluorine MRS study	Henry ME	2000	Pharmacokinetic study
Brain pharmacokinetics and tissue distribution in vivo of fluvoxamine and fluoxetine by fluorine Magnetic Resonance Spectroscopy	Bolo NR	2000	Pharmacokinetic study
LC–MS/MS method for the determination of nine antidepressants and some of their main metabolites in oral fluid and plasma Study of correlation between venlafaxine concentrations in both matrices	de Castro A	2008	Pharmacokinetic study
“All in the mind”? Brain-targeting chemical delivery system of 17β-estradiol (Estredox) produces significant uterotrophic side effect	Prokai-Tatrai K	2012	Pharmacokinetic study
Relationship of Ketamine’s Plasma Metabolites with Response, Diagnosis, and Side Effects in Major Depression	Zarate CA Jr	2012	Pharmacokinetic study
Comparative Pharmacokinetics of Naringin in Rat after Oral Administration of Chaihu-Shu-Gan-San Aqueous Extract and Naringin Alone	Li SQ	2013	Pharmacokinetic study
O-Methylated Metabolite of 7,8-Dihydroxyflavone Activates TrkB Receptor and Displays Antidepressant Activity	Liu X	2013	Pharmacokinetic study
Ketamine Metabolomics in the treatment of major depression	van Velzen M	2014	Pharmacokinetic study
Palmitoylethanolamide reduces pain-related behaviors and restores glutamatergic synapses homeostasis in the medial prefrontal cortex of neuropathic mice	Guida F	2015	Pharmacokinetic study
Vitamin D supplementation reduces depressive symptoms in patients with chronic liver disease	Stokes CS	2016	Pharmacokinetic study
A double-tracer technique to characterize absorption, distribution, Metabolism and excretion (ADME) of [14C]-basimglurant and absolute bioavailability after oral administration and concomitant intravenous microdose administration of [13C6]-labeled basimglurant in humans	Guerini E	2017	Pharmacokinetic study
Identification and characterization of vilazodone metabolites in rats and microsomes by ultrahigh-performance liquid chromatography/quadrupole time-of-flight tandem mass spectrometry	Chavan BB	2017	Pharmacokinetic study
L-Carnitine Supplementation Improves Self-Rating Depression Scale Scores in Uremic Male Patients Undergoing Hemodialysis	Tashiro K	2017	Pharmacokinetic study
Low Potential of Basimglurant to Be Involved in Drug-Drug Interactions: Influence of Non-Michaelis-Menten P450 Kinetics on Fraction Metabolized	Fowler S	2017	Pharmacokinetic study
Pharmacokinetics of Escalating Doses of Oral Psilocybin in Healthy Adults	Brown RT	2017	Pharmacokinetic study
(2R,6R)-Hydroxynorketamine is not essential for the antidepressant actions of (R)-ketamine in mice	Yamaguchi JI	2018	Pharmacokinetic study
Liquid chromatography/mass spectrometry-based plasma metabolic profiling study of escitalopram in subjects with major depressive disorder	Bandu R	2018	Pharmacokinetic study
Pharmacokinetic comparison of seven major bioactive components in normal and depression model rats after oral administration of Baihe Zhimu decoction by liquid chromatography-tandem mass spectrometry	Yang B	2018	Pharmacokinetic study
Pharmacokinetic Study of 7 Compounds Following Oral Administration of Fructus Aurantii to Depressive Rats	Zhang XH	2018	Pharmacokinetic study

## Sheet: Excluded articles (481)
Excluded reasons	Citations
Animal studies	Ni Y, Su M, Lin J, et al. Metabolic profiling reveals disorder of amino acid metabolism in four brain regions from a rat model of chronic unpredictable mild stress. FEBS Lett 2008;582(17):2627–36.
Animal studies	Wang X, Zhao T, Qiu Y, et al. Metabonomics approach to understanding acute and chronic stress in rat models. J Proteome Res 2009;8(5):2511–8.
Animal studies	Dai Y, Li Z, Xue L, et al. Metabolomics study on the anti-depression effect of xiaoyaosan on rat model of chronic unpredictable mild stress. J Ethnopharmacol 2010;128(2):482–9.
Animal studies	Li ZY, Zheng XY, Gao XX, et al. Study of plasma metabolic profiling and biomarkers of chronic unpredictable mild stress rats based on gas chromatography/mass spectrometry. Rapid Commun Mass Spectrom 2010;24(24):3539–46.
Animal studies	Zhang F, Jia Z, Gao P, et al. Metabonomics study of urine and plasma in depression and excess fatigue rats by ultra fast liquid chromatography coupled with ion trap-time of flight mass spectrometry. Mol Biosyst 2010;6(5):852–61.
Animal studies	Zheng S, Yu M, Lu X, et al. Urinary metabonomic study on biochemical changes in chronic unpredictable mild stress model of depression. Clin Chim Acta 2010;411(3–4):204–9.
Animal studies	Gao X, Zheng X, Li Z, et al. Metabonomic study on chronic unpredictable mild stress and intervention effects of Xiaoyaosan in rats using gas chromatography coupled with mass spectrometry. J Ethnopharmacol 2011;137(1):690–9.
Animal studies	Su ZH, Li SQ, Zou GA, et al. Urinary metabonomics study of anti-depressive effect of Chaihu-Shu-Gan-San on an experimental model of depression induced by chronic variable stress in rats. J Pharm Biomed Anal 2011;55(3):533–9.
Animal studies	Webhofer C, Gormanns P, Tolstikov V, et al. Metabolite profiling of antidepressant drug action reveals novel drug targets beyond monoamine elevation. Transl Psychiatry 2011;1:e58.
Animal studies	Zhou Y, Lu L, Li Z, et al. Antidepressant-like effects of the fractions of Xiaoyaosan on rat model of chronic unpredictable mild stress. J Ethnopharmacol 2011;137(1):236–44.
Animal studies	Guo X, Tian J, Shi B, et al. [1H-NMR Metabonomics on antidepression of Xiaoyao Powder composed of Bupleurum scorzonerifolium or Bupleurum chinense]. Chinese Traditional and Herbal Drugs 2012;43(11):2209–16. (Article in Chinese)
Animal studies	Liu XJ, Li ZY, Li ZF, et al. Urinary metabonomic study using a CUMS rat model of depression. Magn Reson Chem 2012;50(3):187–92.
Animal studies	Liu XJ, Zhou YZ, Li ZF, et al. Anti-depressant effects of Xiaoyaosan on rat model of chronic unpredictable mild stress: a plasma metabonomics study based on NMR spectroscopy. J Pharm Pharmacol 2012;64(4):578–88.
Animal studies	Wang X, Zeng C, Lin J, et al. Metabonomics approach to assessing the modulatory effects of St John's wort, ginsenosides, and clomipramine in experimental depression. J Proteome Res 2012;11(12):6223–30.
Animal studies	Xue S, Zheng X, Dou C, et al. [Antidepressant mechanism and pharmacodynamic characteristics of venlafaxine and fluoxetine based on Metabolomics]. Chin Pharm J 2012;47(1):29–33. (Article in Chinese)
Animal studies	Zhang WY, Liu S, Li HD, et al. Chronic unpredictable mild stress affects myocardial metabolic profiling of SD rats. J Pharm Biomed Anal 2012;70:534–8.
Animal studies	Zhou YZ, Zheng XY, Liu XJ, et al. Metabonomic analysis of urine from chronic unpredictable mild stress rats using gas chromatography-mass spectrometry. Chromatographia 2012; 75(3–4):157–64.
Animal studies	Fenli S, Feng W, Ronghua Z, et al. Biochemical mechanism studies of venlafaxine by metabonomic method in rat model of depression. Eur Rev Med Pharmacol Sci 2013;17(1):41–8.
Animal studies	Gao XX, Cui J, Zheng XY, et al. An investigation of the antidepressant action of xiaoyaosan in rats using ultra performance liquid chromatography-mass spectrometry combined with metabonomics. Phytother Res 2013;27(7):1074–85.
Animal studies	Guo B, Yang L, Liu J, et al. [Hippocampus metabonomic study using a CUMS rat model of depression]. Chin Pharm J 2013;48(14):1160–4. (Article in Chinese)
Animal studies	Jia HM, Feng YF, Liu YT, et al. Integration of 1H NMR and UPLC-Q-TOF/MS for a comprehensive urinary metabonomics study on a rat model of depression induced by chronic unpredictable mild stress. PLoS One 2013;8(5):e63624.
Animal studies	Jia H, Su Z, Long W, et al. Metabonomics combined with UPLC-MS chemical profile for discovery of antidepressant ingredients of a traditional Chinese medicines formula, Chaihu-Shu-Gan-San. Evid Based Complement Alternat Med 2013;487158.
Animal studies	Ma Z, Ji W, Qu R, et al. Metabonomic study on the antidepressant-like effects of banxia houpu decoction and its action mechanism. Evid Based Complement Alternat Med 2013:213739.
Animal studies	Shi B, Tian J, Xiang H, et al. A 1H-NMR plasma metabonomic study of acute and chronic stress models of depression in rats. Behav Brain Res 2013;241:86–91.
Animal studies	Tian J, Shi B, Feng G, et al. [1H-NMR metabonomic study on fecal of chronic unpredicted mild stress model of depression in rats]. Chinese Traditional and Herbal Drugs 2013;44(22):3170–6. (Article in Chinese)
Animal studies	Tian JS, Shi BY, Xiang H, et al. 1H-NMR-based metabonomic studies on the anti-depressant effect of genipin in the chronic unpredictable mild stress rat model. PLoS One 2013;8(9):e75721.
Animal studies	Webhofer C, Gormanns P, Reckow S, et al. Proteomic and metabolomic profiling reveals time-dependent changes in hippocampal metabolism upon paroxetine treatment and biomarker candidates. J Psychiatr Res 2013;47(3):289–98.
Animal studies	Chen L, Zheng XF, Gao XX, et al. [Anti-depressant effect and mechanism of supercritical CO2 extract from Compound Chaigui Fang]. Zhongguo Zhong Yao Za Zhi 2014;39(14):2744–50. (Article in Chinese)
Animal studies	Chen S, Wei C, Gao P, et al. Effect of Allium macrostemon on a rat model of depression studied by using plasma lipid and acylcarnitine profiles from liquid chromatography/mass spectrometry. J Pharm Biomed Anal 2014;89:122–9.
Animal studies	Gao X, Guo B, Yang L, et al. Selection and dynamic metabolic response of rat biomarkers by metabonomics and multivariate statistical analysis combined with GC-MS. Pharmacol Biochem Behav 2014;117:85–91.
Animal studies	He Y, Hogrefe CE, Grapov D, et al. Identifying individual differences of fluoxetine response in juvenile rhesus monkeys by metabolite profiling. Transl Psychiatry 2014;4:e478.
Animal studies	Kim SY, Lee DW, Kim H, et al. Chronic repetitive transcranial magnetic stimulation enhances GABAergic and cholinergic metabolism in chronic unpredictable mild stress rat model: 1H-NMR spectroscopy study at 11.7 T. Neurosci Lett 2014;572:32–7.
Animal studies	Li J, Tang G, Cheng K, et al. Peripheral blood mononuclear cell-based metabolomic profiling of a chronic unpredictable mild stress rat model of depression. Mol Biosyst 2014;10 (11):2994–3001.
Animal studies	Parrott JM, Redus L, Santana-Coelho D, et al. Neurotoxic kynurenine metabolism is increased in the dorsal hippocampus and drives distinct depressive behaviors during inflammation. Transl Psychiatry 2016;6(10):e918.
Animal studies	Peng GJ, Shi BY, Tian JS, et al. [1H NMR based metabonomics study on the antidepressant effect of genipin in rat hippocampus]. Yao Xue Xue Bao 2014;49(2):209–16. (Article in Chinese)
Animal studies	Su ZH, Jia HM, Zhang HW, et al. Hippocampus and serum metabolomic studies to explore the regulation of Chaihu-Shu-Gan-San on metabolic network disturbances of rats exposed to chronic variable stress. Mol Biosyst 2014;10(3):549–61.
Animal studies	Weckmann K, Labermaier C, Asara JM, et al. Time-dependent metabolomic profiling of ketamine drug action reveals hippocampal pathway alterations and biomarker candidates. Transl Psychiatry 2014;4(11):e481.
Animal studies	Bai S, Zhou C, Cheng P, et al. 1H NMR-based metabolic profiling reveals the effects of fluoxetine on lipid and amino acid metabolism in astrocytes. Int J Mol Sci 2015;16(4):8490–504.
Animal studies	Chang X, Jia H, Zhou C, et al. Role of Bai-Shao towards the antidepressant effect of Chaihu-Shu-Gan-San using metabonomics integrated with chemical fingerprinting. J Chromatogr B Analyt Technol Biomed Life Sci 2015;1006:16–-29.
Animal studies	Chen G, Yang D, Yang Y, et al. Amino acid metabolic dysfunction revealed in the prefrontal cortex of a rat model of depression. Behav Brain Res 2015;278:286–92.
Animal studies	Chen JL, Shi BY, Xiang H, et al. 1H NMR-based metabolic profiling of liver in chronic unpredictable mild stress rats with genipin treatment. J Pharm Biomed Anal 2015;115:150–8.
Animal studies	Chen L, Lliu H, Chen JL, et al. [Anti-depressive mechanism of Fufang Chaigui prescription based on neuroendocrine hormone and metabolomic correlation analysis]. Zhongguo Zhong Yao Za Zhi 2015;40(20):4080–7. (Article in Chinese)
Animal studies	Goto T, Kubota Y, Toyoda A. Plasma and liver metabolic profiles in mice subjected to subchronic and mild social defeat stress. J Proteome Res 2015;14(2):1025–32.
Animal studies	Shao WH, Chen JJ, Fan SH, et al. Combined metabolomics and proteomics analysis of major depression in an animal model: perturbed energy metabolism in the chronic mild stressed rat cerebellum. OMICS 2015;19(7):383–92.
Animal studies	Tian JS, Liu CC, Xiang H, et al. Investigation on the antidepressant effect of sea buckthorn seed oil through the GC-MS-based metabolomics approach coupled with multivariate analysis. Food Funct 2015;6(11):3585–92.
Animal studies	Tian JS, Zuo YM, Sun HF, et al. [Analysis on endogenous metabolites in cecal tissue of CUMS-induced depression rats after Xiaoyao San intervention by GC-MS metabolomics]. Chinese Traditional and Herbal Drugs 2015;46(13):1931–6. (Article in Chinese)
Animal studies	Wu H, Wang P, Liu M, et al. A 1H-NMR-based metabonomic study on the anti-depressive effect of the total alkaloid of Corydalis Rhizoma. Molecules 2015;20(6):10047–64.
Animal studies	Xu F, Wu Q, Xie L, et al. Macaques exhibit a naturally-occurring depression similar to humans. Sci Rep 2015;5:9220.
Animal studies	Yu X, Luo J, Chen L, et al. A urinary metabolomics study of the metabolic dysfunction and the regulation effect of citalopram in rats exposed to chronic unpredictable mild stress. RSC Adv 2015;5:69800–12.
Animal studies	Zhai XJ, Chen F, Zhu CR, et al. A simple LC-MS/MS method for quantitative analysis of underivatized neurotransmitters in rats urine: assay development, validation and application in the CUMS rat model. Biomed Chromatogr 2015;29(11):1737–43.
Animal studies	Zhao J, Jung YH, Jang CG, et al. Metabolomic identification of biochemical changes induced by fluoxetine and imipramine in a chronic mild stress mouse model of depression. Sci Rep 2015;5:8890.
Animal studies	Zhao L, Xiong Z, Lu X, et al. Metabonomic evaluation of chronic unpredictable mild stress-induced changes in rats by intervention of fluoxetine by HILIC-UHPLC/MS. PLoS One 2015;10(6):e0129146.
Animal studies	Aoki-Yoshida A, Aoki R, Moriya N, et al. Omics studies of the murine intestinal ecosystem exposed to subchronic and mild social defeat stress. J Proteome Res 2016;15(9):3126–38.
Animal studies	Du H, Wang K, Su L, et al. Metabonomic identification of the effects of the Zhimu-Baihe saponins on a chronic unpredictable mild stress-induced rat model of depression. J Pharm Biomed Anal 2016;128:469–79.
Animal studies	Farshim P, Walton G, Chakrabarti B, et al. Maternal weaning modulates emotional behavior and regulates the gut-brain axis. Sci Rep 2016;6:21958.
Animal studies	Gong MJ, Han B, Wang SM, et al. Icariin reverses corticosterone-induced depression-like behavior, decrease in hippocampal brain-derived neurotrophic factor (BDNF) and metabolic network disturbances revealed by NMR-based metabonomics in rat. J Pharm Biomed Anal 2016;123:63–73.
Animal studies	Guo Y, Cai H, Chen L, et al. Quantitative profiling of neurotransmitter abnormalities in the hippocampus of rats treated with lipopolysaccharide: focusing on kynurenine pathway and implications for depression. J Neuroimmunol 2016;295–296:41–6.
Animal studies	Jia HM, Li Q, Zhou C, et al. Chronic unpredictive mild stress leads to altered hepatic metabolic profile and gene expression. Sci Rep 2016;6:23441.
Animal studies	Liang Z, Bai S, Shen P, et al. GC-MS-based metabolomic study on the antidepressant-like effects of diterpene ginkgolides in mouse hippocampus. Behav Brain Res 2016;314:116–24.
Animal studies	Liu L, Zhou X, Zhang Y, et al. The identification of Metabolic disturbances in the prefrontal cortex of the chronic restraint stress rat model of depression. Behav Brain Res 2016;305:148–56.
Animal studies	Pan X, Zeng X, Hong J, et al. Effects of ketamine on metabolomics of serum and urine in cynomolgus macaques (macaca fascicularis). J Am Assoc Lab Anim Sci 2016;55(5):558–64.
Animal studies	Park DI, Dournes C, Sillaber I, et al. Purine and pyrimidine metabolism: convergent evidence on chronic antidepressant treatment response in mice and humans. Sci Rep 2016;6:35317.
Animal studies	Serrano-Contreras JI, García-Pérez I, Meléndez-Camargo ME, et al. NMR-based metabonomic analysis of normal rat urine and faeces in response to (±)-venlafaxine treatment. J Pharm Biomed Anal 2016;123:82–92.
Animal studies	Su SY, Hogrefe-Phi CE, Asara JM, et al. Peripheral fibroblast metabolic pathway alterations in juvenile rhesus monkeys undergoing long-term fluoxetine administration. Eur Neuropsychopharmacol 2016;26(7):1110–8.
Animal studies	Wang W, Guo H, Zhang SX, et al. Targeted metabolomic pathway analysis and validation revealed glutamatergic disorder in the prefrontal cortex among the chronic social defeat stress mice model of depression. J Proteome Res 2016;15(10):3784–92.
Animal studies	Wu Y, Fu Y, Rao C, et al. Metabolomic analysis reveals metabolic disturbances in the prefrontal cortex of the lipopolysaccharide-induced mouse model of depression. Behav Brain Res 2016;308:115–27.
Animal studies	Xiong Z, Yang J, Huang Y, et al. Serum metabonomics study of anti-depressive effect of Xiao-Chai-Hu-Tang on rat model of chronic unpredictable mild stress. J Chromatogr B Analyt Technol Biomed Life Sci 2016;1029–1030:28–35.
Animal studies	Yu X, Qiao S, Wang D, et al. A metabolomics-based approach for ranking the depressive level in a chronic unpredictable mild stress rat model. RSC Adv 2016;6:25751–65.
Animal studies	Abildgaard A, Elfving B, Hokland M, et al. Probiotic treatment reduces depressive-like behaviour in rats independently of diet. Psychoneuroendocrinology 2017;79:40–8.
Animal studies	Akimoto H, Oshima S, Ohara K, et al. High-resolution magic-angle spinning-1H-NMR spectroscopy-based metabolic profiling of hippocampal tissue in rats with depression-like symptoms. Biol Pharm Bull 2017;40(6):789–96.
Animal studies	Bharwani A, Mian MF, Surette MG, et al. Oral treatment with Lactobacillus rhamnosus attenuates behavioural deficits and immune changes in chronic social stress. BMC Med 2017;15(1):7.
Animal studies	de Sousa Rodrigues ME, Bekhbat M, Houser MC, et al. Chronic psychological stress and high-fat high-fructose diet disrupt metabolic and inflammatory gene networks in the brain, liver, and gut and promote behavioral deficits in mice. Brain Behav Immun 2017;59:158–72.
Animal studies	Du H, Zhao H, Lai X, et al. Metabolic profiles revealed synergistically antidepressant effects of lilies and Rhizoma Anemarrhenae in a rat model of depression. Biomed Chromatogr 2017;31(7).
Animal studies	Goto T, Tomonaga S, Toyoda A. Effects of diet quality and psychosocial stress on the metabolic profiles of mice. J Proteome Res 2017;16(5):1857–67.
Animal studies	He XY, Chen JL, Xiang H, et al. [Comparative study of the corticosterone and glutamate induced PC12 cells depression model by 1H NMR metabolomics]. Yao Xue Xue Bao 2017;52(2):245–52. (Article in Chinese)
Animal studies	Lei T, Wang Y, Li M, et al. A comparative study of the main constituents and antidepressant effects of raw and vinegar-baked Bupleuri Radix in rats subjected to chronic unpredictable mild stress. RSC Adv 2017;7(52):32652–63.
Animal studies	Liu YY, Zhou XY, Yang LN, et al. Social defeat stress causes depression-like behavior with metabolite changes in the prefrontal cortex of rats. PLoS One 2017;12(4):e0176725.
Animal studies	Martin AE, Schober DA, Nikolayev A, et al. Further evaluation of mechanisms associated with the antidepressant-like signature of scopolamine in mice. CNS Neurol Disord Drug Targets 2017;16(4):492–500.
Animal studies	Park DI, Dournes C, Sillaber I, et al. Delineation of molecular pathway activities of the chronic antidepressant treatment response suggests important roles for glutamatergic and ubiquitin-proteasome systems. Transl Psychiatry 2017;7(4):e1078.
Animal studies	Sowndarya R, Doss VA. Identification of metabolomic changes before and after exercise regimen in stress induced rats. Journal of Environmental Biology 2017;38(3):517–22.
Animal studies	Sun L, Fang L, Lian B, et al. Biochemical effects of venlafaxine on astrocytes as revealed by 1H NMR-based metabolic profiling. Mol Biosyst 2017;13(2):338–49.
Animal studies	Witkin JM, Mitchell SN, Wafford KA, et al. Comparative effects of LY3020371, a potent and selective metabotropic glutamate (mGlu) 2/3 receptor antagonist, and ketamine, a noncompetitive N-methyl-D-aspartate receptor antagonist in rodents: evidence supporting the use of mGlu2/3 antagonists, for the treatment of depression. J Pharmacol Exp Ther 2017;361(1):68–86.
Animal studies	Yu M, Jia H, Zhou C, et al. Variations in gut microbiota and fecal metabolic phenotype associated with depression by 16S rRNA gene sequencing and LC/MS-based metabolomics. J Pharm Biomed Anal 2017;138:231–9.
Animal studies	Zhou X, Liu L, Zhang Y, et al. Metabolomics identifies perturbations in amino acid metabolism in the prefrontal cortex of the learned helplessness rat model of depression. Neuroscience 2017;343:1–9.
Animal studies	Zheng S, Zhang S, Yu M, et al. An 1H NMR and UPLC-MS-based plasma metabonomic study to investigate the biochemical changes in chronic unpredictable mild stress model of depression. Metabolomics 2011;7:413–23.
Animal studies	Lee LH, Shui G, Farooqui AA, et al. Lipidomic analyses of the mouse brain after antidepressant treatment: evidence for endogenous release of long-chain fatty acids? Int J Neuropsychopharmacol 2009;12(7):953–64.
Animal studies	Lee LH, Tan C, Lo Y, et al. Brain lipid changes after repetitive transcranial magnetic stimulation: potential links to therapeutic effects? Metabolomics 2012;8(1):19–33.
Animal studies	Lee LH, Tan CH, Shui G, et al. Role of prefrontal cortical calcium independent phospholipase A2 in antidepressant-like effect of maprotiline. Int J Neuropsychopharmacol 2012;15(8):1087–98.
Animal studies	Walker AK, Budac DP, Bisulco S, et al. NMDA receptor blockade by ketamine abrogates lipopolysaccharide-induced depressive-like behavior in C57BL/6J mice. Neuropsychopharmacology 2013;38(9):1609–16.
Animal studies	Green P, Anyakoha N, Yadid G, et al. Arachidonic acid-containing phosphatidylcholine species are increased in selected brain regions of a depressive animal model: implications for pathophysiology. Prostaglandins Leukot Essent Fatty Acids 2009;80(4):213–20.
Animal studies	Sun S, Yang S, Mao Y, et al. Reduced cholesterol is associated with the depressive-like behavior in rats through modulation of the brain 5-HT1A receptor. Lipids Health Dis 2015;14:22.
Animal studies	Shen P, Hu Q, Dong M, et al. Venlafaxine exerts antidepressant effects possibly by activating MAPK-ERK1/2 and P13K-AKT pathways in the hippocampus. Behav Brain Res 2017;335:63–70.
Animal studies	Bai S, Zhang X, Chen Z, et al. Insight into the metabolic mechanism of Diterpene Ginkgolides on antidepressant effects for attenuating behavioural deficits compared with venlafaxine. Sci Rep 2017;7(1):9591.
Animal studies	Liu L, Zhou X, Zhang Y, et al. Hippocampal metabolic differences implicate distinctions between physical and psychological stress in four rat models of depression. Transl Psychiatry 2018;8(1):4.
Animal studies	Zheng X, Gao X, Liu X, et al. [Evaluation on stress animal models of depression based on metabonomics]. Drug Evaluation Research 2010;33(3):175–9. (Article in Chinese)
Animal studies	Lu L, Zhou Y, Ma Z, et al. [Antidepressant-like active fraction of Xiaoyaosan by metabonomics based [1 H] NMR spectroscopy]. Chin J Pharmacol Toxicol 2012;26(2):225–30. (Article in Chinese)
Animal studies	Li J, Lin S, Guo C, et al. [Metabonomics study on antidepressant effect of Banxia-houpo decoction]. Science Technology and Engineering 2014;14(28):22–6. (Article in Chinese)
Animal studies	Yang P, Li X, Lin L, et al. [Study on anti-depression of Baijin capsule based on metabolomics]. World Chinese Medicine 2014;9(10):1341–5. (Article in Chinese)
Animal studies	Xing H, Zhang K, Zhang R, et al. Determination of depression biomarkers in rat plasma by liquid chromatography-mass spectrometry for the study of the antidepressant effect of Zhi-Zi-Hou-Po decoction on rat model of chronic unpredictable mild stress. J Chromatogr B Analyt Technol Biomed Life Sci 2015; 988:135–42.
Animal studies	Zhai XJ, Chen F, Chen C, et al. LC-MS/MS based studies on the anti-depressant effect of hypericin in the chronic unpredictable mild stress rat model. J Ethnopharmacol 2015; 169:363–9.
Animal studies	Liu J, Liu C, Jia J. [Effect of typical antidepressant drugs on the serum endogenous metabolites profile in rat]. Chin Pharm J 2016; 51(23):2018–24. (Article in Chinese)
Animal studies	Zhe Q, Sulei W, Weiwei T, et al. Effects of Jiaotaiwan on depressive-like behavior in mice after lipopolysaccharide administration. Metab Brain Dis 2017;32(2):415–26.
Animal studies	Zhou W, Dantzer R, Budac DP, et al. Peripheral indoleamine 2,3-dioxygenase 1 is required for comorbid depression-like behavior but does not contribute to neuropathic pain in mice. Brain Behav Immun 2015;46:147–53.
Animal studies	Zhang W, Yu Z, Mei T, et al. [Antidepressant effect and mechanism of Gross saponins of Tribulus terrestris]. Chinese Pharmacological Bulletin 2017;33(3):343–8. (Article in Chinese)
Animal studies	Huang F, Li J, Shi HL, et al. Simultaneous quantification of seven hippocampal neurotransmitters in depression mice by LC-MS/MS. J Neurosci Methods 2014;229:8–14.
Animal studies	Zhao S, Zhao X, Xiang H, et al. [Regulation of seabuckthorn seed oil on metabolic pathway disturbances on rats exposed to chronic unpredictable mild stress]. Chinese Traditional and Herbal Drugs 2017;48(13):2682–90. (Article in Chinese)
Animal studies	Eskelund A, Li Y, Budac DP, et al. Drugs with antidepressant properties affect tryptophan metabolites differently in rodent models with depression-like behavior. J Neurochem 2017;142(1):118–31.
Animal studies	Jia HM, Yu M, Ma LY, et al. Chaihu-Shu-Gan-San regulates phospholipids and bile acid metabolism against hepatic injury induced by chronic unpredictable stress in rat. J Chromatogr B Analyt Technol Biomed Life Sci 2017;1064:14–21.
Animal studies	Fischer CW, Eskelund A, Budac DP, et al. Interferon-alpha treatment induces depression-like behaviour accompanied by elevated hippocampal quinolinic acid levels in rats. Behav Brain Res 2015;293:166–72.
Animal studies	Eskelund A, Budac DP, Sanchez C, et al. Female Flinders Sensitive Line rats show estrous cycle-independent depression-like behavior and altered tryptophan metabolism. Neuroscience 2016;329:337–48.
Animal studies	Guo X, Qiu W, Liu Y, et al. Effects of refined Xiaoyaosan on depressive-like behaviors in rats with chronic unpredictable mild stress through neurosteroids, their synthesis and metabolic enzymes. Molecules 2017;22(8).E1386.
Animal studies	Jeon SA, Lee E, Hwang I, et al. NLRP3 inﬂammasome contributes to lipopolysaccharide-induced depressive-like behaviors via indoleamine 2,3-dioxygenase induction. Int J Neuropsychopharmacol 2017;20(11):896–906.
Animal studies	Chen S, Zhao X, Lu F, et al. Effects of Chaiyuwendan decoction on endocannabinoids levels in adipose tissue of rats with chronic stress-induced depression. J Tradit Chin Med 2014;34(1):96–9.
Animal studies	Li H, Liu X, Poh Y, et al. Rapid determination of corticosterone in mouse plasma by ultra fast liquid chromatography-tandem mass spectrometry. Biomed Chromatogr 2014;28(12):1860–3.
Animal studies	Veeraiah P, Noronha JM, Maitra S, et al. Dysfunctional glutamatergic and γ-aminobutyric acidergic activities in prefrontal cortex of mice in social defeat model of depression. Biol Psychiatry 2014;76(3):231–8.
Animal studies	Yang P, Li X, Ni J, et al. Alterations of amino acid level in depressed rat brain. Korean J Physiol Pharmacol 2014;18(5):371–6.
Animal studies	Zheng X, Liang Y, Kang A, et al. Peripheral immunomodulation with ginsenoside Rg1 ameliorates neuroinflammation-induced behavioral deficits in rats. Neuroscience 2014;256:210–22.
Animal studies	Ruda-Kucerova J, Amchova P, Havlickova T, et al. Reward related neurotransmitter changes in a model of depression: an in vivo microdialysis study. World J Biol Psychiatry 2015;16(7):521–35.
Animal studies	Zhao L, Zheng S, Su G, et al. In vivo study on the neurotransmitters and their metabolites change in depressive disorder rat plasma by ultra high performance liquid chromatography coupled to tandem mass spectrometry. J Chromatogr B Analyt Technol Biomed Life Sci 2015;988:59–65.
Animal studies	Zhu X, Jing L, Chen C, et al. Danzhi Xiaoyao San ameliorates depressive-like behavior by shifting toward serotonin via the downregulation of hippocampal indoleamine 2,3-dioxygenase. J Ethnopharmacol 2015;160:86–93.
Animal studies	Xu P, Wang KZ, Lu C, et al. Antidepressant-like effects and cognitive enhancement of the total phenols extract of Hemerocallis citrina Baroni in chronic unpredictable mild stress rats and its related mechanism. J Ethnopharmacol 2016;194:819–26.
Animal studies	Chowdhury GM, Zhang J, Thomas M, et al. Transiently increased glutamate cycling in rat PFC is associated with rapid onset of antidepressant-like effects. Mol Psychiatry 2017;22(1):120–6.
Animal studies	Jiang N, Fan LX, Yang YJ, et al. [Antidepressant effects of the extract of Dendrobium nobile Lindl on chronic unpredictable mild stress-induced depressive mice]. Sheng Li Xue Bao 2017;69(2):159–66. (Article in Chinese)
Animal studies	Bai S, Hu Q, Chen Z, et al. Brain region-specific metabolite networks regulate antidepressant effects of venlafaxine. RSC Adv 2017;7:46358.
Animal studies	Banasr M, Chowdhury GM, Terwilliger R, et al. Glial pathology in an animal model of depression: reversal of stress-induced cellular, metabolic and behavioral deficits by the glutamate-modulating drug riluzole. Mol Psychiatry 2010;15(5):501–11.
Animal studies	Li CX, Wang Y, Gao H, et al. Cerebral metabolic changes in a depression-like rat model of chronic forced swimming studied by ex vivo high resolution 1H magnetic resonance spectroscopy. Neurochem Res 2008;33(11):2342–9.
Animal studies	Chandrasekhar BVS, Elango P, Maheswari SU, et al. A focus on the effect of L-theanine on improving depression and cognition in C57BL/J male mice subjected for chronic stress induced neuroinﬂammation. Biomed Pharma J 2017;10(2):1015–27.
Animal studies	Marsteller DA, Barbarich-Marsteller NC, Patel VD, et al. Brain metabolic changes following 4-week citalopram infusion: increased 18FDG uptake and gamma-amino butyric acid levels. Synapse 2007;61(11):877–81.
Animal studies	Sartorius A, Mahlstedt MM, Vollmayr B, et al. Elevated spectroscopic glutamate/gamma-amino butyric acid in rats bred for learned helplessness. Neuroreport 2007;18(14):1469–73.
Animal studies	Li CX, Wang YQ, Pan WJ, et al. [Cerebral metabolic changes in prefrontal cortex of depression-like rat model with long-term chronic forced swimming studied by ex vivo high resolution 1H NMR]. Journal of Wuhan University 2008;54(4):451–6. (Article in Chinese)
Animal studies	Zhang J, Abdallah CG, Chen Y, et al. Behavioral deficits, abnormal corticosterone, and reduced prefrontal metabolites of adolescent rats subject to early life stress. Neurosci Lett 2013;545:132–7.
Animal studies	Hill MN, Patel S, Carrier EJ, et al. Downregulation of endocannabinoid signaling in the hippocampus following chronic unpredictable stress. Neuropsychopharmacology 2005;30(3):508–15.
Animal studies	Hill MN, Carrier EJ, McLaughlin RJ, et al. Regional alterations in the endocannabinoid system in an animal model of depression: effects of concurrent antidepressant treatment. J Neurochem 2008;106(6):2322–36.
Animal studies	Brand L, van Zyl J, Minnaar EL, et al. Corticolimbic changes in acetylcholine and cyclic guanosine monophosphate in the Flinders Sensitive Line rat: a genetic model of depression. Acta Neuropsychiatr 2012;24(4):215–25.
Animal studies	Zhong P, Wang W, Pan B, et al. Monoacylglycerol lipase inhibition blocks chronic stress-induced depressive-like behaviors via activation of mTOR signaling. Neuropsychopharmacology 2014;39(7):1763–76.
Animal studies	González-Sepúlveda M, Pozo OJ, Marcos J, et al. Chronic pain causes a persistent anxiety state leading to increased ethanol intake in CD1 mice. J Psychopharmacol 2016;30(2):188–203.
Animal studies	Wu Y, Li Y, Jia Y, et al. Imbalance in amino acid and purine metabolisms at the hypothalamus in inflammation-associated depression by GC-MS. Mol Biosyst 2017;13(12):2715–28.
Animal studies	Ding XF, Li YH, Chen JX, et al. Involvement of the glutamate/glutamine cycle and glutamate transporter GLT-1 in antidepressant-like effects of Xiao Yao san on chronically stressed mice. BMC Complement Altern Med 2017;17(1):326.
Animal studies	Smaga I, Jastrzębska J, Zaniewska M, et al. Changes in the brain endocannabinoid system in rat models of depression. Neurotox Res 2017;31(3):421–35.
Animal studies	Zheng P, Zeng B, Zhou C, et al. Gut microbiome remodeling induces depressive-like behaviors through a pathway mediated by the host's metabolism. Mol Psychiatry 2016;21(6):786–96.
Animal studies	Zhao H, Du H, Liu M, et al. Integrative proteomics-metabolomics strategy for pathological mechanism of vascular depression mouse model. J Proteome Res 2018;17(1):656–69.
Animal studies	Zhang Y, Yuan S, Pu J, et al. Integrated metabolomics and proteomics analysis of hippocampus in a rat model of depression. Neuroscience 2018;371:207–20.
Animal studies	Ma ZJ, Zhang W, Dong JM, et al. [Preliminary screening of biomarkers for curcumin's antidepressant effect based on metabonomics method]. Zhongguo Zhong Yao Za Zhi 2017;42(18),3596–601. (Article in Chinese)
Animal studies	Czéh B, Michaelis T, Watanabe T, et al. Stress-induced changes in cerebral metabolites, hippocampal volume, and cell proliferation are prevented by antidepressant treatment with tianeptine. Proc Natl Acad Sci U S A 2001;98(22):12796–801.
Animal studies	Sartorius A, Vollmayr B, Neumann-Haefelin C, et al. Specific creatine rise in learned helplessness induced by electroconvulsive shock treatment. Neuroreport 2003;14(17):2199–201.
Animal studies	Sartorius A, Neumann-Haefelin C, Vollmayr B, et al. Choline rise in the rat hippocampus induced by electroconvulsive shock treatment. Biol Psychiatry 2003;53(7):620–3.
Animal studies	Czéh B, Pudovkina O, van der Hart MG, et al. Examining SLV-323, a novel NK1 receptor antagonist, in a chronic psychosocial stress model for depression. Psychopharmacology 2005;180(3):548–57.
Animal studies	Sartorius A, Schloss P, Vollmayr B, et al. Correlation between MR-spectroscopic rat hippocampal choline levels and phospholipase A2. World J Biol Psychiatry 2006;7(4):246–50.
Animal studies	Michael-Titus AT, Albert M, Michael GJ, et al. SONU20176289, a compound combining partial dopamine D(2) receptor agonism with specific serotonin reuptake inhibitor activity, affects neuroplasticity in an animal model for depression. Eur J Pharmacol 2008;598(1–3):43–50.
Animal studies	Kim SY, Choi CB, Lee HS, et al. Reversal of myo-inositol metabolic level in the left dorsolateral prefrontal cortex of rats exposed to forced swimming test following desipramine treatment: an in vivo localized (1)H-MRS study at 4.7 T. Magn Reson Imaging 2010;28(10):1461–7.
Animal studies	Kim SY, Lee YJ, Kim H, et al. Desipramine attenuates forced swim test-induced behavioral and neurochemical alterations in mice: an in vivo(1)H-MRS study at 9.4T. Brain Res 2010;1348:105–13.
Animal studies	Hui JJ, Zhang ZJ, Liu SS, et al. Hippocampal neurochemistry is involved in the behavioural effects of neonatal maternal separation and their reversal by post-weaning environmental enrichment: a magnetic resonance study. Behav Brain Res 2011;217(1):122–7.
Animal studies	Xi G, Hui J, Zhang Z, et al. Learning and memory alterations are associated with hippocampal N-acetylaspartate in a rat model of depression as measured by 1H-MRS. PLoS One 2011;6(12):e28686.
Animal studies	Delgado y Palacios R, Campo A, Henningsen K, et al. Magnetic resonance imaging and spectroscopy reveal differential hippocampal changes in anhedonic and resilient subtypes of the chronic mild stress rat model. Biol Psychiatry 2011;70(5):449–57.
Animal studies	Biedermann S, Weber-Fahr W, Zheng L, et al. Increase of hippocampal glutamate after electroconvulsive treatment: a quantitative proton MR spectroscopy study at 9.4 T in an animal model of depression. World J Biol Psychiatry 2012;13(6):447–57.
Animal studies	Hemanth Kumar BS, Mishra SK, Rana P, et al. Neurodegenerative evidences during early onset of depression in CMS rats as detected by proton magnetic resonance spectroscopy at 7 T. Behav Brain Res 2012;232(1):53–9.
Animal studies	Bogdanova OV, Abdullah O, Kanekar S, et al. Neurochemical alterations in frontal cortex of the rat after one week of hypobaric hypoxia. Behav Brain Res 2014;263:203–9.
Animal studies	Choi JE, Park Y. EPA and DHA, but not ALA, have antidepressant effects with 17β-estradiol injection via regulation of a neurobiological system in ovariectomized rats. J Nutr Biochem 2017;49:101–9.
Animal studies	Schulz D, Smith D, Yu M, et al. Selective breeding for helplessness in rats alters the metabolic profile of the hippocampus and frontal cortex: a 1H-MRS study at 9.4 T. Int J Neuropsychopharmacol 2013;16(1):199–212.
Animal studies	Perrine SA, Ghoddoussi F, Michaels MS, et al. Ketamine reverses stress-induced depression-like behavior and increased GABA levels in the anterior cingulate: an 11.7 T 1H-MRS study in rats. Prog Neuropsychopharmacol Biol Psychiatry 2014;51:9–15.
Animal studies	van der Hart MG, Czéh B, de Biurrun G, et al. Substance P receptor antagonist and clomipramine prevent stress-induced alterations in cerebral metabolites, cytogenesis in the dentate gyrus and hippocampal volume. Mol Psychiatry 2002;7(9):933–41.
Animal studies	Zhang H, Yan G, Xu H, et al. The recovery trajectory of adolescent social defeat stress-induced behavioral, (1)H-MRS metabolites and myelin changes in Balb/c mice. Sci Rep 2016;6:27906.
Animal studies	Khan AR, Hansen B, Wiborg O, et al. Diffusion MRI and MR spectroscopy reveal microstructural and metabolic brain alterations in chronic mild stress exposed rats: a CMS recovery study. Neuroimage 2018;167:342–53.
Animal studies	Fonseca R, Carvalho RA, Lemos C, et al. Methamphetamine induces anhedonic-like behavior and impairs frontal cortical energetics in mice. CNS Neurosci Ther 2017;23(2):119–26.
Animal studies	Lomazzo E, Bindila L, Remmers F, et al. Therapeutic potential of inhibitors of endocannabinoid degradation for the treatment of stress-related hyperalgesia in an animal model of chronic pain. Neuropsychopharmacology 2015;40(2):488–501.
Animal studies	Agudelo LZ, Femenía T, Orhan F, et al. Skeletal muscle PGC-1α1 modulates kynurenine metabolism and mediates resilience to stress-induced depression. Cell 2014;159(1):33–45.
Animal studies	Faria R, Santana MM, Aveleira CA, et al. Alterations in phospholipidomic profile in the brain of mouse model of depression induced by chronic unpredictable stress. Neuroscience 2014;273:1–11.
Animal studies	Laumet G, Zhou W, Dantzer R, et al. Upregulation of neuronal kynurenine 3-monooxygenase mediates depression-like behavior in a mouse model of neuropathic pain. Brain Behav Immun 2017;66:94–102.
Animal studies	Zhang X, Xu Y, Zhou L, et al. Sex-dependent depression-like behavior induced by respiratory administration of aluminum oxide nanoparticles. Int J Environ Res Public Health 2015;12(12):15692–705.
Animal studies	McGrath BM, Greenshaw AJ, McKay R, et al. Unlike lithium, anticonvulsants and antidepressants do not alter rat brain myo-inositol. Neuroreport 2007;18(15):1595–8.
Animal studies	Wang W, Sun D, Pan B, et al. Deficiency in endocannabinoid signaling in the nucleus accumbens induced by chronic unpredictable stress. Neuropsychopharmacology 2010;35(11):2249–61.
Animal studies	Larrieu T, Cherix A, Duque A, et al. Hierarchical status predicts behavioral vulnerability and nucleus accumbens metabolic profile following chronic social defeat stress. Curr Biol 2017;27(14):2202–10.e4.
Animal studies	Liebetanz D, Fauser S, Michaelis T, et al. Safety aspects of chronic low-frequency transcranial magnetic stimulation based on localized proton magnetic resonance spectroscopy and histology of the rat brain. J Psychiatr Res 2003;37(4):277–86.
Animal studies	Hill MN, Ho WS, Sinopoli KJ, et al. Involvement of the endocannabinoid system in the ability of long-term tricyclic antidepressant treatment to suppress stress-induced activation of the hypothalamic-pituitary-adrenal axis. Neuropsychopharmacology 2006;31(12):2591–9.
Animal studies	Wang J, Li X, He S, et al. Regulation of the kynurenine metabolism pathway by Xiaoyao San and the underlying effect in the hippocampus of the depressed rat. J Ethnopharmacol 2018;214:13–21.
Animal studies	Du H, Zhang H, Zhao Y, et al. Metabolic analysis of the antidepressive effects of Yangxinshi Tablet in a vascular depression model in mice. Biomed Chromatogr 2018;32(3).
Animal studies	Gao X, Liang M, Fang Y, et al. Deciphering the differential effective and toxic responses of Bupleuri Radix following the induction of chronic unpredictable mild stress and in healthy rats based on serum metabolic profiles. Front Pharmacol 2018;8:995.
Animal studies	Li B, Guo K, Zeng L, et al. Metabolite identification in fecal microbiota transplantation mouse livers and combined proteomics with chronic unpredictive mild stress mouse livers. Transl Psychiatry 2018;8(1):34.
Animal studies	Yoo CH, Song KH, Lim SI, et al. Metabolic effects of light deprivation in the prefrontal cortex of rats with depression-like behavior: in vivo proton magnetic resonance spectroscopy at 7T. Brain Res 2018;15;1687:95–103.
Animal studies	ST000903. Pharmacometabolomic analysis of rat hippocampus and plasma in response to chronic stress and albiflorin treatment. http://www.metabolomicsworkbench.org/data/DRCCMetadata.php?Mode=Study&StudyID=ST000903.
Animal studies	Hu Q, Shen P, Bai S, et al. Metabolite-related antidepressant action of diterpene ginkgolides in the prefrontal cortex. Neuropsychiatr Dis Treat 2018;14:999–1011.
Animal studies	Faccio AT, Ruperez FJ, Singh NS, et al. Stereochemical and structural effects of (2R,6R)-hydroxynorketamine on the mitochondrial metabolome in PC-12 cells. Biochim Biophys Acta Gen Subj 2018;1862(6):1505–15.
Animal studies	Hassan AM, Mancano G, Kashofer K, et al. High-fat diet induces depression-like behaviour in mice associated with changes in microbiome, neuropeptide Y, and brain metabolome. Nutr Neurosci 2018:1–17.
Animal studies	Heath A, Lindberg DR, Makowiecki K, et al. Medium- and high-intensity rTMS reduces psychomotor agitation with distinct neurobiologic mechanisms. Transl Psychiatry 2018;8(1):126.
Animal studies	Jiang HX, Ke BW, Liu J, et al. Inhibition of fatty acid amide hydrolase improves depressive-like behaviors independent of its peripheral antinociceptive effects in a rat model of neuropathic pain. Anesth Analg 2018.
Animal studies	Lian B, Xia J, Yang X, et al. Mechanisms of ketamine on mice hippocampi shown by gas chromatography–mass spectrometry-based metabolomic analysis. Neuroreport 2018;29(9):704–11.
Animal studies	Liu K, Zhao L, Xu W, et al. Metabolic changes associated with a rat model of diabetic depression detected by ex vivo 1H nuclear magnetic resonance spectroscopy in the prefrontal cortex, hippocampus, and hypothalamus. Neural Plast 2018;6473728.
Animal studies	Ma WN, Zhou MM, Gou XJ, et al. Urinary metabolomic study of chlorogenic acid in a rat model of chronic sleep deprivation using gas chromatography-mass spectrometry. Int J Genomics 2018;1361402.
Animal studies	Mishra PK, Kumar A, Behar KL, et al. Subanesthetic ketamine reverses neuronal and astroglial metabolic activity deficits in a social defeat model of depression. J Neurochem 2018;146(6):722–34.
Animal studies	Tang CZ, Yang JT, Liu QH, et al. Up-regulated miR-192-5p expression rescues cognitive impairment and restores neural function in mice with depression via the Fbln2-mediated TGF-β1 signaling pathway. FASEB J 2019;33(1):606–18.
Animal studies	Tian JS, Liu SB, He XY, et al. Metabolomics studies on corticosterone-induced PC12 cells: a strategy for evaluating an in vitro depression model and revealing the metabolic regulation mechanism. Neurotoxicol Teratol 2018;69:27–38.
Animal studies	Wang C, Jia X, Hou L, et al. [Analysis on dynamic variations of plasma metabolites of CUMS-induced depression rats by GC-MS metabolomics]. Acta Pharmaceutica Sinica 2018;53 (6):980–6. (Article in Chinese)
Animal studies	Xin F, Fischer E, Krapp C, et al. Mice exposed to bisphenol A exhibit depressive-like behavior with neurotransmitter and neuroactive steroid dysfunction. Horm Behav 2018;102:93–104.
Animal studies	Yoo CH, Lim SI, Song KH, et al. Investigating the metabolic alterations in a depressive-like rat model of chronic forced swim stress: an in vivo proton magnetic resonance spectroscopy study at 7T. Neurochem Int 2018;116:22–9.
Animal studies	Zhao L, Zhang Z, Zhou M, et al. A urinary metabolomics (GC-MS) strategy to evaluate the antidepressant-like effect of chlorogenic acid in adrenocorticotropic hormonetreated rats. RSC Adv 2018;8:9141.
Animal studies	Bortolato M, Mangieri RA, Fu J, et al. Antidepressant-like activity of the fatty acid amide hydrolase inhibitor URB597 in a rat model of chronic mild stress. Biol Psychiatry 2007;62(10):1103–10.
Animal studies	Smaga I, Bystrowska B, Gawliński D, et al. Antidepressants and changes in concentration of endocannabinoids and N-acylethanolamines in rat brain structures. Neurotox Res 2014;26(2):190–206.
Animal studies	Hill MN, Ho WS, Hillard CJ, et al. Differential effects of the antidepressants tranylcypromine and fluoxetine on limbic cannabinoid receptor binding and endocannabinoid contents. J Neural Transm 2008;115(12):1673–9.
Animal studies	Gobbi G, Bambico FR, Mangieri R, et al. Antidepressant-like activity and modulation of brain monoaminergic transmission by blockade of anandamide hydrolysis. Proc Natl Acad Sci U S A 2005;102(51):18620–5.
Animal studies	Hill MN, Barr AM, Ho WS, et al. Electroconvulsive shock treatment differentially modulates cortical and subcortical endocannabinoid activity. J Neurochem 2007;103(1):47–56.
Animal studies	Navarria A, Tamburella A, Iannotti FA, et al. The dual blocker of FAAH/TRPV1 N-arachidonoylserotonin reverses the behavioral despair induced by stress in rats and modulates the HPA-axis. Pharmacol Res 2014;87:151–9.
Animal studies	Carnevali L, Vacondio F, Rossi S, et al. Antidepressant-like activity and cardioprotective effects of fatty acid amide hydrolase inhibitor URB694 in socially stressed Wistar Kyoto rats. Eur Neuropsychopharmacol 2015;25(11):2157–69.
Animal studies	Guida F, Turco F, Iannotta M, et al. Antibiotic-induced microbiota perturbation causes gut endocannabinoidome changes, hippocampal neuroglial reorganization and depression in mice. Brain Behav Immun 2018;67:230–45.
Animal studies	Vinod KY, Xie S, Psychoyos D, et al. Dysfunction in fatty acid amide hydrolase is associated with depressive-like behavior in Wistar Kyoto rats. PLoS One 2012;7(5):e36743.
Animal studies	Fang G, Wang Y. Effects of rTMS on hippocampal endocannabinoids and depressive like behaviors in adolescent rats. Neurochem Res 2018;43(9):1756–65.
Animal studies	Gulbins A, Schumacher F, Becker KA, et al. Antidepressants act by inducing autophagy controlled by sphingomyelin–ceramide. Mol Psychiatry 2018;23(12):2324–46.
Animal studies	Akimoto H, Oshima S, Sugiyama T, et al. Changes in brain metabolites related to stress resilience: metabolomic analysis of the hippocampus in a rat model of depression. Behav Brain Res 2019;359:342–52.
Animal studies	Ren Y, Yang CH, Li ZM, et al. Chronic stress disturbs metabolome of blood plasma and urine in diabetic rats. Front Psychiatry 2018;9:525.
Animal studies	Weckmann K, Deery MJ, Howard JA, et al. Ketamine’s effects on the glutamatergic and GABAergic systems: a proteomics and metabolomics study in mice. Mol Neuropsychiatry 2019;5(1):42–51.
Animal studies	Xu T, Lu C, Feng L, et al. Liquid chromatography–mass spectrometry-based urinary metabolomics study on a rat model of simulated microgravity-induced depression. J Pharm Biomed Anal 2019;165:31–40.
Animal studies	Prabhu VV, Thong NB, Cui Y, et al. Metabolite signature associated with stress susceptibility in socially defeated mice. Brain Res 2019;1708:171–80.
Animal studies	Sekar S, Grandjean J, Garnell JF, et al. Neuro-metabolite profiles of rodent models of psychiatric dysfunctions characterised by MR spectroscopy. Neuropharmacology 2019;146:109–16.
Animal studies	Li J, Hou L, Wang C, et al. Short term intrarectal administration of sodium propionate induces antidepressant-like effects in rats exposed to chronic unpredictable mild stress. Front Psychiatry 2018;9:454.
Animal studies	Xu H, Wang Z, Zhu L, et al. Targeted neurotransmitters profiling identifies metabolic signatures in rat brain by LC-MS/MS: application in insomnia, depression and Alzheimer's Disease. Molecules 2018;23(9). pii: E2375.
Animal studies	Cheng D, Chang H, Ma S, et al. Tiansi liquid modulates gut microbiota composition and tryptophan–kynurenine metabolism in rats with hydrocortisone-induced depression. Molecules 2018;23(11). pii: E2832.
Animal studies	Xu K, He Y, Chen X, et al. Validation of the targeted metabolomic pathway in the hippocampus and comparative analysis with the prefrontal cortex of social defeat model mice. J Neurochem 2018.
Magnetic resonance spectroscopy studies	Charles HC, Lazeyras F, Krishnan KR, et al. Brain choline in depression: in vivo detection of potential pharmacodynamic effects of antidepressant therapy using hydrogen localized spectroscopy. Prog Neuropsychopharmacol Biol Psychiatry 1994;18(7):1121–7.
Magnetic resonance spectroscopy studies	Moore CM, Christensen JD, Lafer B, et al. Lower levels of nucleoside triphosphate in the basal ganglia of depressed subjects: a phosphorous-31 magnetic resonance spectroscopy study. Am J Psychiatry 1997;154(1):116–8.
Magnetic resonance spectroscopy studies	Renshaw PF, Lafer B, Babb SM, et al. Basal ganglia choline levels in depression and response to fluoxetine treatment: an in vivo proton magnetic resonance spectroscopy study. Biol Psychiatry 1997;41(8):837–43.
Magnetic resonance spectroscopy studies	Volz HP, Rzanny R, Riehemann S, et al. 31P magnetic resonance spectroscopy in the frontal lobe of major depressed patients. Eur Arch Psychiatry Clin Neurosci 1998;248(6):289–95.
Magnetic resonance spectroscopy studies	Hamakawa H, Kato T, Murashita J, et al. Quantitative proton magnetic resonance spectroscopy of the basal ganglia in patients with affective disorders. Eur Arch Psychiatry Clin Neurosci 1998;248(1):53–8.
Magnetic resonance spectroscopy studies	Sanacora G, Mason GF, Rothman DL, et al. Reduced cortical gamma-aminobutyric acid levels in depressed patients determined by proton magnetic resonance spectroscopy. Arch Gen Psychiatry 1999;56(11):1043–7.
Magnetic resonance spectroscopy studies	Sonawalla SB, Renshaw PF, Moore CM, et al. Compounds containing cytosolic choline in the basal ganglia: a potential biological marker of true drug response to fluoxetine. Am J Psychiatry 1999;156(10):1638–40.
Magnetic resonance spectroscopy studies	Auer DP, Pütz B, Kraft E, et al. Reduced glutamate in the anterior cingulate cortex in depression: an in vivo proton magnetic resonance spectroscopy study. Biol Psychiatry 2000;47(4):305–13.
Magnetic resonance spectroscopy studies	Ende G, Braus DF, Walter S, et al. The hippocampus in patients treated with electroconvulsive therapy: a proton magnetic resonance spectroscopic imaging study. Arch Gen Psychiatry 2000;57(10):937–43.
Magnetic resonance spectroscopy studies	Steingard RJ, Yurgelun-Todd DA, Hennen J, et al. Increased orbitofrontal cortex levels of choline in depressed adolescents as detected by in vivo proton magnetic resonance spectroscopy. Biol Psychiatry 2000;48(11):1053–61.
Magnetic resonance spectroscopy studies	Kusumakar V, MacMaster FP, Gates L, et al. Left medial temporal cytosolic choline in early onset depression. Can J Psychiatry 2001;46(10):959–64.
Magnetic resonance spectroscopy studies	Renshaw PF, Parow AM, Hirashima F, et al. Multinuclear magnetic resonance spectroscopy studies of brain purines in major depression. Am J Psychiatry 2001;158(12):2048–55.
Magnetic resonance spectroscopy studies	Farchione TR, Moore GJ, Rosenberg DR. Proton magnetic resonance spectroscopic imaging in pediatric major depression. Biol Psychiatry 2002;52(2):86–92.
Magnetic resonance spectroscopy studies	Kumar A, Thomas A, Lavretsky H, et al. Frontal white matter biochemical abnormalities in late-life major depression detected with proton magnetic resonance spectroscopy. Am J Psychiatry 2002;159(4):630–6.
Magnetic resonance spectroscopy studies	Sanacora G, Mason GF, Rothman DL, et al. Increased occipital cortex GABA concentrations in depressed patients after therapy with selective serotonin reuptake inhibitors. Am J Psychiatry 2002;159(4):663–5.
Magnetic resonance spectroscopy studies	Grachev ID, Ramachandran TS, Thomas PS, et al. Association between dorsolateral prefrontal N-acetyl aspartate and depression in chronic back pain: an in vivo proton magnetic resonance spectroscopy study. J Neural Transm 2003;110(3):287–312.
Magnetic resonance spectroscopy studies	Gruber S, Frey R, Mlynárik V, et al. Quantification of metabolic differences in the frontal brain of depressive patients and controls obtained by 1H-MRS at 3 Tesla. Invest Radiol 2003;38(7):403–8.
Magnetic resonance spectroscopy studies	Michael N, Erfurth A, Ohrmann P, et al. Neurotrophic effects of electroconvulsive therapy: a proton magnetic resonance study of the left amygdalar region in patients with treatment-resistant depression. Neuropsychopharmacology 2003;28(4):720–5.
Magnetic resonance spectroscopy studies	Michael N, Gösling M, Reutemann M, et al. Metabolic changes after repetitive transcranial magnetic stimulation (rTMS) of the left prefrontal cortex: a sham-controlled proton magnetic resonance spectroscopy (1H MRS) study of healthy brain. Eur J Neurosci 2003;17(11):2462–8.
Magnetic resonance spectroscopy studies	Sanacora G, Mason GF, Rothman DL, et al. Increased cortical GABA concentrations in depressed patients receiving ECT. Am J Psychiatry 2003;160(3):577–9.
Magnetic resonance spectroscopy studies	Kugaya A, Sanacora G, Verhoeff NP, et al. Cerebral benzodiazepine receptors in depressed patients measured with [123I]iomazenil SPECT. Biol Psychiatry 2003;54(8):792–9.
Magnetic resonance spectroscopy studies	Michael N, Erfurth A, Ohrmann P, et al. Metabolic changes within the left dorsolateral prefrontal cortex occurring with electroconvulsive therapy in patients with treatment resistant unipolar depression. Psychol Med 2003;33(7):1277–84.
Magnetic resonance spectroscopy studies	Pfleiderer B, Michael N, Erfurth A, et al. Effective electroconvulsive therapy reverses glutamate/glutamine deficit in the left anterior cingulum of unipolar depressed patients. Psychiatry Res 2003;122(3):185–92.
Magnetic resonance spectroscopy studies	Silveri MM, Parow AM, Villafuerte RA, et al. S-adenosyl-L-methionine: effects on brain bioenergetic status and transverse relaxation time in healthy subjects. Biol Psychiatry 2003;54(8):833–9.
Magnetic resonance spectroscopy studies	Vythilingam M, Charles HC, Tupler LA, et al. Focal and lateralized subcortical abnormalities in unipolar major depressive disorder: an automated multivoxel proton magnetic resonance spectroscopy study. Biol Psychiatry 2003;54(7):744–50.
Magnetic resonance spectroscopy studies	Mirza Y, Tang J, Russell A, et al. Reduced anterior cingulate cortex glutamatergic concentrations in childhood major depression. J Am Acad Child Adolesc Psychiatry 2004;43(3):341–8.
Magnetic resonance spectroscopy studies	Bhagwagar Z, Wylezinska M, Taylor M, et al. Increased brain GABA concentrations following acute administration of a selective serotonin reuptake inhibitor. Am J Psychiatry 2004;161(2):368–70.
Magnetic resonance spectroscopy studies	Rosenberg DR, Mirza Y, Russell A, et al. Reduced anterior cingulate glutamatergic concentrations in childhood OCD and major depression versus healthy controls. J Am Acad Child Adolesc Psychiatry 2004;43(9):1146–53.
Magnetic resonance spectroscopy studies	Sanacora G, Gueorguieva R, Epperson CN, et al. Subtype-specific alterations of gamma-aminobutyric acid and glutamate in patients with major depression. Arch Gen Psychiatry 2004;61(7):705–13.
Magnetic resonance spectroscopy studies	Caetano SC, Fonseca M, Olvera RL, et al. Proton spectroscopy study of the left dorsolateral prefrontal cortex in pediatric depressed patients. Neurosci Lett 2005;384(3):321–6.
Magnetic resonance spectroscopy studies	Rosenberg DR, Macmaster FP, Mirza Y, et al. Reduced anterior cingulate glutamate in pediatric major depression: a magnetic resonance spectroscopy study. Biol Psychiatry 2005;58(9):700–4.
Magnetic resonance spectroscopy studies	Coupland NJ, Ogilvie CJ, Hegadoren KM, et al. Decreased prefrontal myo-inositol in major depressive disorder. Biol Psychiatry 2005;57(12):1526–34.
Magnetic resonance spectroscopy studies	Glodzik-Sobanska L, Slowik A, McHugh P, et al. Single voxel proton magnetic resonance spectroscopy in post-stroke depression. Psychiatry Res 2006;148(2–3):111–20.
Magnetic resonance spectroscopy studies	MacMaster FP, Kusumakar V. Choline in pediatric depression. Mcgill J Med 2006;9(1):24–7.
Magnetic resonance spectroscopy studies	Rao V, Spiro J, Degoankar M, et al. Lesion location in depression post traumatic brain injury using magnetic resonance spectroscopy: preliminary results from a pilot study. Eur J Psychiatry 2006;20(2):65–73.
Magnetic resonance spectroscopy studies	Gonul AS, Kitis O, Ozan E, et al. The effect of antidepressant treatment on N-acetyl aspartate levels of medial frontal cortex in drug-free depressed patients. Prog Neuropsychopharmacol Biol Psychiatry 2006;30(1):120–5.
Magnetic resonance spectroscopy studies	Ende G, Demirakca T, Walter S, et al. Subcortical and medial temporal MR-detectable metabolite abnormalities in unipolar major depression. Eur Arch Psychiatry Clin Neurosci 2007;257(1):36–9.
Magnetic resonance spectroscopy studies	Gabbay V, Hess DA, Liu S, et al. Lateralized caudate metabolic abnormalities in adolescent major depressive disorder: a proton MR spectroscopy study. Am J Psychiatry 2007;164(12):1881–9.
Magnetic resonance spectroscopy studies	Hasler G, van der Veen JW, Tumonis T, et al. Reduced prefrontal glutamate/glutamine and gamma-aminobutyric acid levels in major depression determined using proton magnetic resonance spectroscopy. Arch Gen Psychiatry 2007;64(2):193–200.
Magnetic resonance spectroscopy studies	Li JJ, Kong XQ, Lin MF, et al. [Detection of frontal biochemical abnormalities in youth with major depression using three-dimensional hydrogen proton MR spectroscopy and diffusion tensor imaging]. Chinese Journal of Medical Imaging Technology 2007;23(5):659–62. (Article in Chinese)
Magnetic resonance spectroscopy studies	Luborzewski A, Schubert F, Seifert F, et al. Metabolic alterations in the dorsolateral prefrontal cortex after treatment with high-frequency repetitive transcranial magnetic stimulation in patients with unipolar major depression. J Psychiatr Res 2007;41(7):606–15.
Magnetic resonance spectroscopy studies	Mu J, Xie P, Yang ZS, et al. 1H magnetic resonance spectroscopy study of thalamus in treatment resistant depressive patients. Neurosci Lett 2007;425(1):49–52.
Magnetic resonance spectroscopy studies	Ajilore O, Haroon E, Kumaran S, et al. Measurement of brain metabolites in patients with type 2 diabetes and major depression using proton magnetic resonance spectroscopy. Neuropsychopharmacology 2007;32(6):1224–31.
Magnetic resonance spectroscopy studies	Gao CG, Sun Y, Sun QL, et al. [1H-MRS in bilaterlis frontal lobe and hippocampus of patients with first episode major depression after SSRIs antidepressant treatment]. Journal of Xian Jiaotong University (Medical Sciences) 2008;29(6):670–3. (Article in Chinese)
Magnetic resonance spectroscopy studies	Iosifescu DV, Bolo NR, Nierenberg AA, et al. Brain bioenergetics and response to triiodothyronine augmentation in major depressive disorder. Biol Psychiatry 2008;63(12):1127–34.
Magnetic resonance spectroscopy studies	Lin T, Han HB, Cai ZJ. [A 1H magnetic resonance spectroscopy study on hippocampus of patients with first-episode major depressive disorder]. Chinese Mental Health Journal 2008;22(2):105–8. (Article in Chinese)
Magnetic resonance spectroscopy studies	Xu QG, Cao H, Song QW, et al. Metabolic changes of prefrontal cerebral lobe, white matter and cerebellum in patients with post-stroke depression: a proton magnetic resonance spectroscopy study. Neural Regen Res 2008;3(2):142–7.
Magnetic resonance spectroscopy studies	Block W, Träber F, von Widdern O, et al. Proton MR spectroscopy of the hippocampus at 3 T in patients with unipolar major depressive disorder: correlates and predictors of treatment response. Int J Neuropsychopharmacol 2009;12(3):415–22.
Magnetic resonance spectroscopy studies	Chen CS, Chiang IC, Li CW, et al. Proton magnetic resonance spectroscopy of late-life major depressive disorder. Psychiatry Res 2009;172(3):210–4.
Magnetic resonance spectroscopy studies	Forester BP, Harper DG, Jensen JE, et al. 31Phosphorus magnetic resonance spectroscopy study of tissue specific changes in high energy phosphates before and after sertraline treatment of geriatric depression. Int J Geriatr Psychiatry 2009;24(8):788–97.
Magnetic resonance spectroscopy studies	Kaymak SU, Demir B, Oğuz KK, et al. Antidepressant effect detected on proton magnetic resonance spectroscopy in drug-naive female patients with first-episode major depression. Psychiatry Clin Neurosci 2009;63(3):350–6.
Magnetic resonance spectroscopy studies	Li J, Kuang WH, Zou K, et al. [A proton magnetic spectroscopy research on hippocampus metabolisms in people with suicide-attempted depressions]. Sichuan Da Xue Xue Bao Yi Xue Ban 2009;40(1):59–62. (Article in Chinese)
Magnetic resonance spectroscopy studies	Milne A, MacQueen GM, Yucel K, et al. Hippocampal metabolic abnormalities at first onset and with recurrent episodes of a major depressive disorder: a proton magnetic resonance spectroscopy study. Neuroimage 2009;47(1):36–41.
Magnetic resonance spectroscopy studies	Price RB, Shungu DC, Mao X, et al. Amino acid neurotransmitters assessed by proton magnetic resonance spectroscopy: relationship to treatment resistance in major depressive disorder. Biol Psychiatry 2009;65(9):792–800.
Magnetic resonance spectroscopy studies	Yang R, Wu XP, Bai XY, et al. [Proton magnetic resonance spectroscopy of the thalamus and hypothalamus in patients with first-episode depression]. Nan Fang Yi Ke Da Xue Xue Bao 2009;29(12):2442–5. (Article in Chinese)
Magnetic resonance spectroscopy studies	Walter M, Henning A, Grimm S, et al. The relationship between aberrant neuronal activation in the pregenual anterior cingulate, altered glutamatergic metabolism, and anhedonia in major depression. Arch Gen Psychiatry 2009;66(5):478–86.
Magnetic resonance spectroscopy studies	Duan DM, Tu Y, Jiao S, et al. Combined effects of electroacupuncture and anti-depression drugs on the hippocampus and frontal lobe. Neural Regen Res 2010;5(22):1723–7.
Magnetic resonance spectroscopy studies	Horn DI, Yu C, Steiner J, et al. Glutamatergic and resting-state functional connectivity correlates of severity in major depression - the role of pregenual anterior cingulate cortex and anterior insula. Front Syst Neurosci 2010;4. pii:33.
Magnetic resonance spectroscopy studies	Huang Y, Chen W, Li Y, et al. Effects of antidepressant treatment on N-acetyl aspartate and choline levels in the hippocampus and thalami of post-stroke depression patients: a study using 1H magnetic resonance spectroscopy. Psychiatry Res 2010;182(1):48–52.
Magnetic resonance spectroscopy studies	Olvera RL, Caetano SC, Stanley JA, et al. Reduced medial prefrontal N-acetyl-aspartate levels in pediatric major depressive disorder: a multi-voxel in vivo (1)H spectroscopy study. Psychiatry Res 2010;184(2):71–6.
Magnetic resonance spectroscopy studies	Zheng H, Zhang L, Li L, et al. High-frequency rTMS treatment increases left prefrontal myo-inositol in young patients with treatment-resistant depression. Prog Neuropsychopharmacol Biol Psychiatry 2010;34(7):1189–95.
Magnetic resonance spectroscopy studies	Rao V, Munro CA, Rosenberg P, et al. Neuroanatomical correlates of depression in post traumatic brain injury: preliminary results of a pilot study. J Neuropsychiatry Clin Neurosci 2010;22(2):231–5.
Magnetic resonance spectroscopy studies	Herman-Sucharska I, Werewka-Maczuga A, Urbanik A, et al. [Usefulness of proton MR spectroscopy for determining diagnosis and treatment outcome in unipolar depressive disorder]. Przegl Lek 2010;67(4):243–6. (Article in Polish)
Magnetic resonance spectroscopy studies	Binkofski F, Loebig M, Jauch-Chara K, et al. Brain energy consumption induced by electrical stimulation promotes systemic glucose uptake. Biol Psychiatry 2011;70(7):690–5.
Magnetic resonance spectroscopy studies	Henigsberg N, Bajs M, Hrabac P, et al. Changes in brain metabolites measured with magnetic resonance spectroscopy in antidepressant responders with comorbid major depression and posttraumatic stress disorder. Coll Antropol 2011;35 Suppl 1:145–8.
Magnetic resonance spectroscopy studies	Järnum H, Eskildsen SF, Steffensen EG, et al. Longitudinal MRI study of cortical thickness, perfusion, and metabolite levels in major depressive disorder. Acta Psychiatr Scand 2011;124(6):435–46.
Magnetic resonance spectroscopy studies	Kondo DG, Sung YH, Hellem TL, et al. Open-label adjunctive creatine for female adolescents with SSRI-resistant major depressive disorder: a 31-phosphorus magnetic resonance spectroscopy study. J Affect Disord 2011;135(1–3):354–61.
Magnetic resonance spectroscopy studies	Portella MJ, de Diego-Adeliño J, Gómez-Ansón B, et al. Ventromedial prefrontal spectroscopic abnormalities over the course of depression: a comparison among first episode, remitted recurrent and chronic patients. J Psychiatr Res 2011;45(4):427–34.
Magnetic resonance spectroscopy studies	Yuan H, Qi J. [Magnetic resonance spectroscopy observation on brain metabolic changes in patients with depression]. Chinese Journal of Medical Imaging Technology 2011;27(2):286–90. (Article in Chinese)
Magnetic resonance spectroscopy studies	Merkl A, Schubert F, Quante A, et al. Abnormal cingulate and prefrontal cortical neurochemistry in major depression after electroconvulsive therapy. Biol Psychiatry 2011;69(8):772–9.
Magnetic resonance spectroscopy studies	Grimm S, Luborzewski A, Schubert F, et al. Region-specific glutamate changes in patients with unipolar depression. J Psychiatr Res 2012;46(8):1059–65.
Magnetic resonance spectroscopy studies	Husarova V, Bittsansky M, Ondrejka I, et al. Hippocampal neurometabolite changes in depression treatment: a (1)H magnetic resonance spectroscopy study. Psychiatry Res 2012;201(3):206–13.
Magnetic resonance spectroscopy studies	Menke A, Sämann P, Kloiber S, et al. Polymorphisms within the metabotropic glutamate receptor 1 gene are associated with depression phenotypes. Psychoneuroendocrinology 2012;37(4):565–75.
Magnetic resonance spectroscopy studies	Song Z, Huang P, Qiu L, et al. [Decreased occipital GABA concentrations in patients with first-episode major depressive disorder: a magnetic resonance spectroscopy study]. Sheng Wu Yi Xue Gong Cheng Xue Za Zhi 2012;29(2):233–6. (Article in Chinese)
Magnetic resonance spectroscopy studies	Taylor MJ, Godlewska BR, Norbury R, et al. Early increase in marker of neuronal integrity with antidepressant treatment of major depression: 1H-magnetic resonance spectroscopy of N-acetyl-aspartate. Int J Neuropsychopharmacol 2012;15(10):1541–6.
Magnetic resonance spectroscopy studies	Wang X, Li YH, Li MH, et al. Glutamate level detection by magnetic resonance spectroscopy in patients with post-stroke depression. Eur Arch Psychiatry Clin Neurosci 2012;262(1):33–8.
Magnetic resonance spectroscopy studies	Wang Y, Jia Y, Chen X, et al. Hippocampal N-acetylaspartate and morning cortisol levels in drug-naive, first-episode patients with major depressive disorder: effects of treatment. J Psychopharmacol 2012;26(11):1463–70.
Magnetic resonance spectroscopy studies	Wang Y, Jia Y, Xu G, et al. Frontal white matter biochemical abnormalities in first-episode, treatment-naive patients with major depressive disorder: a proton magnetic resonance spectroscopy study. J Affect Disord 2012;136(3):620–6.
Magnetic resonance spectroscopy studies	Chen S, Lai L, Kang Z, et al. Imaging changes in neural circuits in patients with depression using (1)H-magnetic resonance spectroscopy and diffusion tensor imaging. Neural Regen Res 2012;7(24):1881–8.
Magnetic resonance spectroscopy studies	McEwen AM, Burgess DT, Hanstock CC, et al. Increased glutamate levels in the medial prefrontal cortex in patients with postpartum depression. Neuropsychopharmacology 2012;37(11):2428–35.
Magnetic resonance spectroscopy studies	Shungu DC, Weiduschat N, Murrough JW, et al. Increased ventricular lactate in chronic fatigue syndrome. III. Relationships to cortical glutathione and clinical symptoms implicate oxidative stress in disorder pathophysiology. NMR Biomed 2012;25(9):1073–87.
Magnetic resonance spectroscopy studies	de Diego-Adeliño J, Portella MJ, Gómez-Ansón B, et al. Hippocampal abnormalities of glutamate/glutamine, N-acetylaspartate and choline in patients with depression are related to past illness burden. J Psychiatry Neurosci 2013;38(2):107–16.
Magnetic resonance spectroscopy studies	Liu W, Yu H, Jiang B, et al. [Correlation of neurochemical metabolism with memory function in young adult patients with first-episode depression studied with proton magnetic resonance spectroscopy]. Zhejiang Da Xue Xue Bao Yi Xue Ban 2013;42(4):450–5. (Article in Chinese)
Magnetic resonance spectroscopy studies	Peng WF, Ding J, Mao LY, et al. Increased ratio of glutamate/glutamine to creatine in the right hippocampus contributes to depressive symptoms in patients with epilepsy. Epilepsy Behav 2013;29(1):144–9.
Magnetic resonance spectroscopy studies	Sözeri-Varma G, Kalkan-Oğuzhanoglu N, Efe M, et al. Neurochemical metabolites in prefrontal cortex in patients with mild/moderate levels in first-episode depression. Neuropsychiatr Dis Treat 2013;9:1053–9.
Magnetic resonance spectroscopy studies	Chen LP, Dai HY, Dai ZZ, et al. Anterior cingulate cortex and cerebellar hemisphere neurometabolite changes in depression treatment: a 1H magnetic resonance spectroscopy study. Psychiatry Clin Neurosci 2014;68(5):357–64.
Magnetic resonance spectroscopy studies	Gharraf H, Matrawy K, Reda I. Proton magnetic resonance spectroscopy of brain in obstructive sleep apnea in Egyptian subjects. Egyptian Journal of Chest Diseases and Tuberculosis 2014;63(2):395–403.
Magnetic resonance spectroscopy studies	Harper DG, Jensen JE, Ravichandran C, et al. Tissue-specific differences in brain phosphodiesters in late-life major depression. Am J Geriatr Psychiatry 2014;22(5):499–509.
Magnetic resonance spectroscopy studies	Biedermann SV, Weber-Fahr W, Demirakca T, et al. 31P RINEPT MRSI and VBM reveal alterations in brain aging associated with major depression. Magn Reson Med 2015;73(4):1390–400.
Magnetic resonance spectroscopy studies	Godlewska BR, Near J, Cowen PJ. Neurochemistry of major depression: a study using magnetic resonance spectroscopy. Psychopharmacology 2015;232(3):501–7.
Magnetic resonance spectroscopy studies	Guo Z, Zhang J, Liu X, et al. Neurometabolic characteristics in the anterior cingulate gyrus of Alzheimer's disease patients with depression: a (1)H magnetic resonance spectroscopy study. BMC Psychiatry 2015;15:306.
Magnetic resonance spectroscopy studies	Hermens DF, Chitty KM, Lee RS, et al. Hippocampal glutamate is increased and associated with risky drinking in young adults with major depression. J Affect Disord 2015;186:95–8.
Magnetic resonance spectroscopy studies	Hellem TL, Sung YH, Shi XF, et al. Creatine as a novel treatment for depression in females using methamphetamine: a pilot study. J Dual Diagn 2015;11(3–4):189–202.
Magnetic resonance spectroscopy studies	Lirng JF, Chen HC, Fuh JL, et al. Increased myo-inositol level in dorsolateral prefrontal cortex in migraine patients with major depression. Cephalalgia 2015;35(8):702–9.
Magnetic resonance spectroscopy studies	Zhao LL, Xiao H, Gao XL, et al. 1H-MRS analysis for prefrontal cortex, hippocampus and thalamus of adolescent patients with depression. J Med Imaging Health Inf 2015;5(6):1229–32.
Magnetic resonance spectroscopy studies	Zheng H, Jia F, Guo G, et al. Abnormal anterior cingulate N-Acetylaspartate and executive functioning in treatment-resistant depression after rTMS therapy. Int J Neuropsychopharmacol 2015;18(11):pyv059.
Magnetic resonance spectroscopy studies	Jia Y, Zhong S, Wang Y, et al. The correlation between biochemical abnormalities in frontal white matter, hippocampus and serum thyroid hormone levels in first-episode patients with major depressive disorder. J Affect Disord 2015;180:162–9.
Magnetic resonance spectroscopy studies	Zhang Y, Han Y, Wang Y, et al. A MRS study of metabolic alterations in the frontal white matter of major depressive disorder patients with the treatment of SSRIs. BMC Psychiatry 2015;15:99.
Magnetic resonance spectroscopy studies	Bradley KA, Mao X, Case JA, et al. Increased ventricular cerebrospinal fluid lactate in depressed adolescents. Eur Psychiatry 2016;32:1–8.
Magnetic resonance spectroscopy studies	Dubin MJ, Mao X, Banerjee S, et al. Elevated prefrontal cortex GABA in patients with major depressive disorder after TMS treatment measured with proton magnetic resonance spectroscopy. J Psychiatry Neurosci 2016;41(3):E37–45.
Magnetic resonance spectroscopy studies	Li H, Xu H, Zhang Y, et al. Differential neurometabolite alterations in brains of medication-free individuals with bipolar disorder and those with unipolar depression: a two-dimensional proton magnetic resonance spectroscopy study. Bipolar Disord 2016;18(7):583–90.
Magnetic resonance spectroscopy studies	Li Y, Jakary A, Gillung E, et al. Evaluating metabolites in patients with major depressive disorder who received mindfulness-based cognitive therapy and healthy controls using short echo MRSI at 7 Tesla. MAGMA 2016;29(3):523–33.
Magnetic resonance spectroscopy studies	Tan HZ, Li H, Liu CF, et al. Main effects of diagnoses, brain regions, and their interaction effects for cerebral metabolites in bipolar and unipolar depressive disorders. Sci Rep 2016;6:37343.
Magnetic resonance spectroscopy studies	Wang Z, Zhang A, Zhao B, et al. GABA+ levels in postmenopausal women with mild-to-moderate depression: a preliminary study. Medicine 2016;95(39):e4918.
Magnetic resonance spectroscopy studies	Yang XR, Langevin LM, Jaworska N, et al. Proton spectroscopy study of the dorsolateral prefrontal cortex in youth with familial depression. Psychiatry Clin Neurosci 2016;70(7):269–77.
Magnetic resonance spectroscopy studies	Yoon S, Kim JE, Hwang J, et al. Effects of creatine monohydrate augmentation on brain metabolic and network outcome measures in women with major depressive disorder. Biol Psychiatry 2016;80(6):439–47.
Magnetic resonance spectroscopy studies	Zhang L, Sui R, Zhang L, et al. Morphological and metabolic alteration of cerebellum in patients with post-stroke depression. Cell Physiol Biochem 2016;40(3–4):420–30.
Magnetic resonance spectroscopy studies	Mao N, Fang J, Xie H, et al. Correlation between neurochemical metabolism and memory function in adolescent patients with depression: a multi-voxel 1H magnetic resonance spectroscopy study. Psychiatry Clin Neurosci 2016;70(4):167–74.
Magnetic resonance spectroscopy studies	Milak MS, Proper CJ, Mulhern ST, et al. A pilot in vivo proton magnetic resonance spectroscopy study of amino acid neurotransmitter response to ketamine treatment of major depressive disorder. Mol Psychiatry 2016;21(3):320–7.
Magnetic resonance spectroscopy studies	Jollant F, Near J, Turecki G, et al. Spectroscopy markers of suicidal risk and mental pain in depressed patients. Prog Neuropsychopharmacol Biol Psychiatry 2017;73:64–71.
Magnetic resonance spectroscopy studies	Abdallah CG, Hannestad J, Mason GF, et al. Metabotropic glutamate receptor 5 and glutamate involvement in major depressive disorder: a multimodal imaging study. Biol Psychiatry Cogn Neurosci Neuroimaging 2017;2(5):449–56.
Magnetic resonance spectroscopy studies	Baeken C, Lefaucheur JP, Van Schuerbeek P. The impact of accelerated high frequency rTMS on brain neurochemicals in treatment-resistant depression: insights from 1H MR spectroscopy. Clin Neurophysiol 2017;128(9):1664–72.
Magnetic resonance spectroscopy studies	Brennan BP, Admon R, Perriello C, et al. Acute change in anterior cingulate cortex GABA, but not glutamine/glutamate, mediates antidepressant response to citalopram. Psychiatry Res 2017;269:9–16.
Magnetic resonance spectroscopy studies	Ernst J, Hock A, Henning A, et al. Increased pregenual anterior cingulate glucose and lactate concentrations in major depressive disorder. Mol Psychiatry 2017;22(1):113–9.
Magnetic resonance spectroscopy studies	Gabbay V, Bradley KA, Mao X, et al. Anterior cingulate cortex γ-aminobutyric acid deficits in youth with depression. Transl Psychiatry 2017;7(8):e1216.
Magnetic resonance spectroscopy studies	Iwabuchi SJ, Raschke F, Auer DP, et al. Targeted transcranial theta-burst stimulation alters fronto-insular network and prefrontal GABA. Neuroimage 2017;146:395–403.
Magnetic resonance spectroscopy studies	Li M, Demenescu LR, Colic L, et al. Temporal dynamics of antidepressant ketamine effects on glutamine cycling follow regional fingerprints of AMPA and NMDA receptor densities. Neuropsychopharmacology 2017;42(6):1201–9.
Magnetic resonance spectroscopy studies	Mohamed RE, Aboelsafa AA. Multivoxel proton magnetic resonance spectroscopy detects thalamic neurochemical metabolic changes in patients with major depressive disorder. Egyptian Journal of Radiology & Nuclear Medicine 2017;48(2):439–49.
Magnetic resonance spectroscopy studies	Njau S, Joshi SH, Espinoza R, et al. Neurochemical correlates of rapid treatment response to electroconvulsive therapy in patients with major depression. J Psychiatry Neurosci 2017;42(1):6–16.
Magnetic resonance spectroscopy studies	Robillard R, Lagopoulos J, Hermens DF, et al. Lower in vivo myo-inositol in the anterior cingulate cortex correlates with delayed melatonin rhythms in young persons with depression. Front Neurosci 2017;11:336.
Magnetic resonance spectroscopy studies	Rosa CE, Soares JC, Figueiredo FP, et al. Glutamatergic and neural dysfunction in postpartum depression using magnetic resonance spectroscopy. Psychiatry Res 2017;265:18–25.
Magnetic resonance spectroscopy studies	Taylor R, Osuch EA, Schaefer B, et al. Neurometabolic abnormalities in schizophrenia and depression observed with magnetic resonance spectroscopy at 7 T. BJPsych Open 2017;3(1):6–11.
Magnetic resonance spectroscopy studies	Harper DG, Jensen JE, Ravichandran C, et al. Tissue type-specific bioenergetic abnormalities in adults with major depression. Neuropsychopharmacology 2017;42(4):876–85.
Magnetic resonance spectroscopy studies	Lefebvre D, Langevin LM, Jaworska N, et al. A pilot study of hippocampal N-acetyl-aspartate in youth with treatment resistant major depression. J Affect Disord 2017;207:110–3.
Magnetic resonance spectroscopy studies	Shirayama Y, Takahashi M, Osone F, et al. Myo-inositol, glutamate, and glutamine in the prefrontal cortex, hippocampus, and amygdala in major depression. Biol Psychiatry Cogn Neurosci Neuroimaging 2017;2(2):196–204.
Magnetic resonance spectroscopy studies	Mu J, Xie P, Yang ZS, et al. [1H-MRS study of thalamus in patients with the first episode depression]. Chinese Journal of Nervous and Mental Diseases 2007;33(4):229–32. (Article in Chinese)
Magnetic resonance spectroscopy studies	Mervaala E, Föhr J, Könönen M, et al. Quantitative MRI of the hippocampus and amygdala in severe depression. Psychol Med 2000;30(1):117–25.
Magnetic resonance spectroscopy studies	Nam YY, Kim CH, Lee SK, et al. [Effects of mirtazapine on hippocampal metabolites of female patients with major depression]. Korean J Psychopharmacol 2005;16(2):146–55. (Article in Korean)
Magnetic resonance spectroscopy studies	MacMaster FP, Moore GJ, Russell A, et al. Medial temporal N-acetyl-aspartate in pediatric major depression. Psychiatry Res 2008;164(1):86–9.
Magnetic resonance spectroscopy studies	Taylor M, Murphy SE, Selvaraj S, et al. Differential effects of citalopram and reboxetine on cortical Glx measured with proton MR spectroscopy. J Psychopharmacol 2008;22(5):473–6.
Magnetic resonance spectroscopy studies	Zhang J, Narr KL, Woods RP, et al. Glutamate normalization with ECT treatment response in major depression. Mol Psychiatry 2013;18(3):268–70.
Magnetic resonance spectroscopy studies	Granados-Dominguez LM, Flores-Gutiérrez EO, Alcauter S, et al. Increased myo-inositol in the posterior cingulate cortex in first-episode major depressive patients. Advances in Bioscience and Biotechnology 2013;4(6A):45–52.
Magnetic resonance spectroscopy studies	Maron E, Near J, Wallis G, et al. A pilot study of the effect of short-term escitalopram treatment on brain metabolites and gamma-oscillations in healthy subjects. J Psychopharmacol 2016;30(6):579–80.
Magnetic resonance spectroscopy studies	Cano M, Martínez-Zalacaín I, Bernabéu-Sanz Á, et al. Brain volumetric and metabolic correlates of electroconvulsive therapy for treatment-resistant depression: a longitudinal neuroimaging study. Transl Psychiatry 2017;7(2):e1023.
Magnetic resonance spectroscopy studies	Freed RD, Hollenhorst CN, Weiduschat N, et al. A pilot study of cortical glutathione in youth with depression. Psychiatry Res 2017;270:54–60.
Magnetic resonance spectroscopy studies	Shan Y, Jia Y, Zhong S, et al. Correlations between working memory impairment and neurometabolites of prefrontal cortex and lenticular nucleus in patients with major depressive disorder. J Affect Disord 2018;227:236–42.
Magnetic resonance spectroscopy studies	Abdallah CG, Jiang L, De Feyter HM, et al. Glutamate metabolism in major depressive disorder. Am J Psychiatry 2014;171(12):1320–7.
Magnetic resonance spectroscopy studies	Fava M, Rosenbaum JF, Kolsky AR, et al. Open study of the catechol-O-methyltransferase inhibitor tolcapone in major depressive disorder. J Clin Psychopharmacol 1999;19(4):329–35.
Magnetic resonance spectroscopy studies	Taylor R, Neufeld RW, Schaefer B, et al. Functional magnetic resonance spectroscopy of glutamate in schizophrenia and major depressive disorder: anterior cingulate activity during a color-word Stroop task. NPJ Schizophr 2015;1:15028.
Magnetic resonance spectroscopy studies	Binesh N, Kumar A, Hwang S, et al. Neurochemistry of late-life major depression: a pilot two-dimensional MR spectroscopic study. J Magn Reson Imaging 2004;20(6):1039–45.
Magnetic resonance spectroscopy studies	Brambilla P, Stanley JA, Nicoletti MA, et al. 1H Magnetic resonance spectroscopy study of dorsolateral prefrontal cortex in unipolar mood disorder patients. Psychiatry Res 2005;138(2):131–9.
Magnetic resonance spectroscopy studies	Byun MS, Choi JS, Yoo SY, et al. Depressive symptoms and brain metabolite alterations in subjects at ultra-high risk for psychosis: a preliminary study. Psychiatry Investig 2009;6(4):264–71.
Magnetic resonance spectroscopy studies	Croarkin PE, Nakonezny PA, Wall CA, et al. Transcranial magnetic stimulation potentiates glutamatergic neurotransmission in depressed adolescents. Psychiatry Res 2016;247:25–33.
Magnetic resonance spectroscopy studies	Demenescu LR, Colic L, Li M, et al. A spectroscopic approach toward depression diagnosis: local metabolism meets functional connectivity. Eur Arch Psychiatry Clin Neurosci 2017;267(2):95–105.
Magnetic resonance spectroscopy studies	Emad Y, Ragab Y, Zeinhom F, et al. Hippocampus dysfunction may explain symptoms of fibromyalgia syndrome. A study with single-voxel magnetic resonance spectroscopy. J Rheumatol 2008;35(7):1371–7.
Magnetic resonance spectroscopy studies	Ezzati A, Zimmerman ME, Katz MJ, et al. Hippocampal correlates of depression in healthy elderly adults. Hippocampus 2013;23(12):1137–42.
Magnetic resonance spectroscopy studies	Felber SR, Pycha R, Hummer M, et al. Localized proton and phosphorus magnetic resonance spectroscopy following electroconvulsive therapy. Biol Psychiatry 1993;33(8–9):651–4.
Magnetic resonance spectroscopy studies	Frederick BD, Lyoo IK, Satlin A, et al. In vivo proton magnetic resonance spectroscopy of the temporal lobe in Alzheimer's disease. Prog Neuropsychopharmacol Biol Psychiatry 2004;28(8):1313–22.
Magnetic resonance spectroscopy studies	Frey R, Metzler D, Fischer P, et al. Myo-inositol in depressive and healthy subjects determined by frontal 1H-magnetic resonance spectroscopy at 1.5 tesla. J Psychiatr Res 1998;32(6):411–20.
Magnetic resonance spectroscopy studies	Gabbay V, Liebes L, Katz Y, et al. The kynurenine pathway in adolescent depression: preliminary findings from a proton MR spectroscopy study. Prog Neuropsychopharmacol Biol Psychiatry 2010;34(1):37–44.
Magnetic resonance spectroscopy studies	Bajs Janović M, Kalember P, Janović S, et al. No change in N-acetyl aspartate in first episode of moderate depression after antidepressant treatment: (1)H magnetic spectroscopy study of left amygdala and left dorsolateral prefrontal cortex. Neuropsychiatr Dis Treat 2014;10:1753–62.
Magnetic resonance spectroscopy studies	Jollant F, Richard-Devantoy S, Ding Y, et al. Prefrontal inositol levels and implicit decision-making in healthy individuals and depressed patients. Eur Neuropsychopharmacol 2016;26(8):1255–63.
Magnetic resonance spectroscopy studies	Kado H, Kimura H, Murata T, et al. Depressive psychosis: clinical usefulness of MR spectroscopy data in predicting prognosis. Radiology 2006;238(1):248–55.
Magnetic resonance spectroscopy studies	Kato T, Takahashi S, Shioiri T, et al. Brain phosphorous metabolism in depressive disorders detected by phosphorus-31 magnetic resonance spectroscopy. J Affect Disord 1992;26(4):223–30.
Magnetic resonance spectroscopy studies	Knechtel L, Schall U, Cooper G, et al. Transcranial direct current stimulation of prefrontal cortex: an auditory event-related potential study in schizophrenia. Neurology, Psychiatry and Brain Research 2014;20(4):96–101.
Magnetic resonance spectroscopy studies	Kondo DG, Forrest LN, Shi X, et al. Creatine target engagement with brain bioenergetics: a dose-ranging phosphorus-31 magnetic resonance spectroscopy study of adolescent females with SSRI-resistant depression. Amino Acids 2016;48(8):1941–54.
Magnetic resonance spectroscopy studies	Li M, Metzger CD, Li W, et al. Dissociation of glutamate and cortical thickness is restricted to regions subserving trait but not state markers in major depressive disorder. J Affect Disord 2014;169:91–100.
Magnetic resonance spectroscopy studies	McNamara RK, Jandacek R, Rider T, et al. Effects of fish oil supplementation on prefrontal metabolite concentrations in adolescents with major depressive disorder: a preliminary 1H MRS study. Nutr Neurosci 2016;19(4):145–55.
Magnetic resonance spectroscopy studies	Mirza Y, O'Neill J, Smith EA, et al. Increased medial thalamic creatine-phosphocreatine found by proton magnetic resonance spectroscopy in children with obsessive-compulsive disorder versus major depression and healthy controls. J Child Neurol 2006;21(2):106–11.
Magnetic resonance spectroscopy studies	Murrough JW, Mao X, Collins KA, et al. Increased ventricular lactate in chronic fatigue syndrome measured by 1H MRS imaging at 3.0 T. II: comparison with major depressive disorder. NMR Biomed 2010;23(6):643–50.
Magnetic resonance spectroscopy studies	Nase S, Köhler S, Jennebach J, et al. Role of serum brain derived neurotrophic factor and central N-acetylaspartate for clinical response under antidepressive pharmacotherapy. Neurosignals 2016;24(1):1–14.
Magnetic resonance spectroscopy studies	Nery FG, Stanley JA, Chen HH, et al. Normal metabolite levels in the left dorsolateral prefrontal cortex of unmedicated major depressive disorder patients: a single voxel (1)H spectroscopy study. Psychiatry Res 2009;174(3):177–83.
Magnetic resonance spectroscopy studies	Oğuzhanoğlu NK, Sözeri-Varma G, Karadağ F, et al. [Prefrontal cortex neurochemical metabolite levels in major depression and the effects of treatment: an HMRS study]. Turk Psikiyatri Derg 2014;25(2):75–83. (Article in Turkish)
Magnetic resonance spectroscopy studies	Poletti S, Locatelli C, Falini A, et al. Adverse childhood experiences associate to reduced glutamate levels in the hippocampus of patients affected by mood disorders. Prog Neuropsychopharmacol Biol Psychiatry 2016;71:117–22.
Magnetic resonance spectroscopy studies	Sanacora G, Fenton LR, Fasula MK, et al. Cortical gamma-aminobutyric acid concentrations in depressed patients receiving cognitive behavioral therapy. Biol Psychiatry 2006;59(3):284–6.
Magnetic resonance spectroscopy studies	Smith EA, Russell A, Lorch E, et al. Increased medial thalamic choline found in pediatric patients with obsessive-compulsive disorder versus major depression or healthy control subjects: a magnetic resonance spectroscopy study. Biol Psychiatry 2003;54(12):1399–405.
Magnetic resonance spectroscopy studies	Tae WS, Kim SS, Lee KU, et al. Progressive decrease of N-acetylaspartate to total creatine ratio in the pregenual anterior cingulate cortex in patients with major depressive disorder: longitudinal 1H-MR spectroscopy study. Acta Radiol 2014;55(5):594–603.
Magnetic resonance spectroscopy studies	Taylor MJ, Norbury R, Murphy S, et al. Lack of effect of citalopram on magnetic resonance spectroscopy measures of glutamate and glutamine in frontal cortex of healthy volunteers. J Psychopharmacol 2010;24(8):1217–21.
Magnetic resonance spectroscopy studies	Taylor MJ, Tiangga ER, Mhuircheartaigh RN, et al. Lack of effect of ketamine on cortical glutamate and glutamine in healthy volunteers: a proton magnetic resonance spectroscopy study. J Psychopharmacol 2012;26(5):733–7.
Magnetic resonance spectroscopy studies	Tollkötter M, Pfleiderer B, Sörös P, et al. Effects of antidepressive therapy on auditory processing in severely depressed patients: a combined MRS and MEG study. J Psychiatr Res 2006;40(4):293–306.
Magnetic resonance spectroscopy studies	Valentine GW, Mason GF, Gomez R, et al. The antidepressant effect of ketamine is not associated with changes in occipital amino acid neurotransmitter content as measured by [(1)H]-MRS. Psychiatry Res 2011;191(2):122–7.
Magnetic resonance spectroscopy studies	Zhang X, Tang Y, Maletic-Savatic M, et al. Altered neuronal spontaneous activity correlates with glutamate concentration in medial prefrontal cortex of major depressed females: an fMRI-MRS study. J Affect Disord 2016;201:153–61.
Magnetic resonance spectroscopy studies	Das P, Tanious M, Fritz K, et al. Metabolite profiles in the anterior cingulate cortex of depressed patients differentiate those taking N-acetyl-cysteine versus placebo. Aust N Z J Psychiatry 2013;47(4):347–54.
Magnetic resonance spectroscopy studies	Pettegrew JW, Levine J, Gershon S, et al. 31P-MRS study of acetyl-L-carnitine treatment in geriatric depression: preliminary results. Bipolar Disord 2002;4(1):61–6.
Magnetic resonance spectroscopy studies	Zhang L, Li M, Sui R. Correlation between cerebellar metabolism and post-stroke depression in patients with ischemic stroke. Oncotarget 2017;8(53):91711–22.
Magnetic resonance spectroscopy studies	Godlewska BR, Masaki C, Sharpley AL, et al. Brain glutamate in medication-free depressed patients: a proton MRS study at 7 Tesla. Psychol Med 2018;48(10):1731–7.
Magnetic resonance spectroscopy studies	Abdallah CG, De Feyter HM, Averill LA, et al. The effects of ketamine on prefrontal glutamate neurotransmission in healthy and depressed subjects. Neuropsychopharmacology 2018;43(10):2154–60.
Magnetic resonance spectroscopy studies	Bradley KA, Alonso CM, Mehra LM, et al. Elevated striatal gamma-aminobutyric acid in youth with major depressive disorder. Prog Neuropsychopharmacol Biol Psychiatry 2018,30;86:203–10.
Magnetic resonance spectroscopy studies	Cheng X, Wang DM, Chen X, et al. [Health Qigong Wuqinxi improves hydrogen proton magnetic resonance spectra in prefrontal cortex and hippocampus in college students with mild depression]. Nan Fang Yi Ke Da Xue Xue Bao 2016;36(11):1468–76. (Article in Chinese)
Magnetic resonance spectroscopy studies	Evans JW, Lally N, An L, et al. 7T 1H-MRS in major depressive disorder: a Ketamine Treatment Study. Neuropsychopharmacology 2018;43:1908–14.
Magnetic resonance spectroscopy studies	Tang Y, Zhang X, Sheng J, et al. Elevated hippocampal choline level is associated with altered functional connectivity in females with major depressive disorder: a pilot study. Psychiatry Res 2018. pii: S0925–4927(17)30297–4.
Magnetic resonance spectroscopy studies	Xu J, Tang Y, Cecilio Baro C, et al. Left fimbria atrophy is associated with hippocampal metabolism in female major depressive disorder patients. Conf Proc IEEE Eng Med Biol Soc 2018;2018:1136–9.
Other tissues than plasma/serum	Zheng P, Chen JJ, Huang T, et al. A novel urinary metabolite signature for diagnosing major depressive disorder. J Proteome Res 2013;12(12):5904–11.
Other tissues than plasma/serum	Zheng P, Wang Y, Chen L, et al. Identification and validation of urinary metabolite biomarkers for major depressive disorder. Mol Cell Proteomics 2013;12(1):207–14.
Other tissues than plasma/serum	Liu ML, Zhang XT, Du XY, et al. Severe disturbance of glucose metabolism in peripheral blood mononuclear cells of schizophrenia patients: a targeted metabolomic study. J Transl Med 2015;13:226.
Other tissues than plasma/serum	Tian JS, Peng GJ, Wu YF, et al. A GC-MS urinary quantitative metabolomics analysis in depressed patients treated with TCM formula of Xiaoyaosan. J Chromatogr B Analyt Technol Biomed Life Sci 2016;1026:227–35.
Other tissues than plasma/serum	Zheng P, Fang Z, Xu XJ, et al. Metabolite signature for diagnosing major depressive disorder in peripheral blood mononuclear cells. J Affect Disord 2016;195:75–81.
Other tissues than plasma/serum	Lin L, Chen XM, Liu RH. Novel urinary metabolite signature for diagnosing postpartum depression. Neuropsychiatr Dis Treat 2017;13:1263–70.
Other tissues than plasma/serum	Ogawa S, Hattori K, Sasayama D, et al. Reduced cerebrospinal fluid ethanolamine concentration in major depressive disorder. Sci Rep 2015;5:7796.
Other tissues than plasma/serum	Chen GG, Fiori LM, Moquin L, et al. Evidence of altered polyamine concentrations in cerebral cortex of suicide completers. Neuropsychopharmacology 2010;35(7):1477–84.
Other tissues than plasma/serum	Egami M, Imamura Y, Nabeta H, et al. Saliva levels of 3-methoxy-4-hydroxyphenylglycol and clinical efficacy of mirtazapine or selective serotonin reuptake inhibitors in patients with major depression. Hum Psychopharmacol 2013;28(1):7–14.
Other tissues than plasma/serum	Mann JJ, Oquendo MA, Watson KT, et al. Anxiety in major depression and cerebrospinal fluid free gamma-aminobutyric acid. Depress Anxiety 2014;31(10):814–21.
Other tissues than plasma/serum	Chung CP, Schmidt D, Stein CM, et al. Increased oxidative stress in patients with depression and its relationship to treatment. Psychiatry Res 2013;206(2–3):213–6.
Other tissues than plasma/serum	Clark SM, Pocivavsek A, Nicholson JD, et al. Reduced kynurenine pathway metabolism and cytokine expression in the prefrontal cortex of depressed individuals. J Psychiatry Neurosci 2016;41(6):386–94.
Other tissues than plasma/serum	Levine J, Panchalingam K, Rapoport A, et al. Increased cerebrospinal fluid glutamine levels in depressed patients. Biol Psychiatry 2000;47(7):586–93.
Other tissues than plasma/serum	Krause DL, Riedel M, Müller N, et al. Effects of antidepressants and cyclooxygenase-2 inhibitor on cytokines and kynurenines in stimulated in vitro blood culture from depressed patients. Inflammopharmacology 2012;20(3):169–76.
Other tissues than plasma/serum	Kelly JR, Borre Y, O' Brien C, et al. Transferring the blues: Depression-associated gut microbiota induces neurobehavioural changes in the rat. J Psychiatr Res 2016;82:109–18.
Other tissues than plasma/serum	Dettenborn L, Hinkelmann K, Muhtz C, et al. Hair testosterone and visuospatial memory in middle-aged men and women with and without depressive symptoms. Psychoneuroendocrinology 2013;38(10):2373–7.
Other tissues than plasma/serum	Engström G, Alling C, Blennow K, et al. Reduced cerebrospinal HVA concentrations and HVA/5-HIAA ratios in suicide attempters. Monoamine metabolites in 120 suicide attempters and 47 controls. Eur Neuropsychopharmacol 1999;9(5):399–405.
Other tissues than plasma/serum	Miller CL, Llenos IC, Cwik M, et al. Alterations in kynurenine precursor and product levels in schizophrenia and bipolar disorder. Neurochem Int 2008;52(6):1297–303.
Other tissues than plasma/serum	Scharnholz B, Gilles M, Marzina A, et al. Do depressed patients without activation of the hypothalamus-pituitary-adrenal (HPA) system have metabolic disturbances? Psychoneuroendocrinology 2014;39:104–10.
Other tissues than plasma/serum	Kaddurah-Daouk R, Yuan P, Boyle SH, et al. Cerebrospinal fluid metabolome in mood disorders-remission state has a unique metabolic profile. Sci Rep 2012;2:667.
Other tissues than plasma/serum	Ramaker RC, Bowling KM, Lasseigne BN, et al. Post-mortem molecular profiling of three psychiatric disorders. Genome Med 2017;9(1):72.
Other tissues than plasma/serum	Zhang R, Zhang T, Ali AM, et al. Metabolomic profiling of post-mortem brain reveals changes in amino acid and glucose metabolism in mental illness compared with controls. Comput Struct Biotechnol J 2016;14:106–16.
Other tissues than plasma/serum	Qin Q, Li H, Shi X, et al. Facile synthesis of Fe3O4@polyethyleneimine modified with 4-formylphenylboronic acid for the highly selective extraction of major catecholamines from human urine. J Sep Sci 2015;38(16):2857–64.
Other tissues than plasma/serum	Uzunova V, Sheline Y, Davis JM, et al. Increase in the cerebrospinal fluid content of neurosteroids in patients with unipolar major depression who are receiving fluoxetine or fluvoxamine. Proc Natl Acad Sci U S A 1998;95(6):3239–44.
Other tissues than plasma/serum	Chen GG, Almeida D, Fiori L, et al. Evidence of reduced agmatine concentrations in the cerebral cortex of suicides. Int J Neuropsychopharmacol 2018;21(10):895–900.
Other tissues than plasma/serum	Wise T, Taylor MJ, Herane-Vives A, et al. Glutamatergic hypofunction in medication-free major depression: secondary effects of affective diagnosis and relationship to peripheral glutaminase. J Affect Disord 2018;234:214–9.
Other tissues than plasma/serum	Gerritsen L, Staufenbiel SM, Penninx BWJH, et al. Long-term glucocorticoid levels measured in hair in patients with depressive and anxiety disorders. Psychoneuroendocrinology 2018;101:246–52.
Other tissues than plasma/serum	Zheng P, Chen JJ, Zhou CJ, et al. Identification of sex-specific urinary biomarkers for major depressive disorder by combined application of NMR- and GC-MS-based metabonomics. Transl Psychiatry 2016;6(11):e955.
Other tissues than plasma/serum	Chen JJ, Zhou CJ, Zheng P, et al. Differential urinary metabolites related with the severity of major depressive disorder. Behav Brain Res 2017;332:280–7.
Other tissues than plasma/serum	Zhai X, Chen F, Zhu C, et al. A simple LC-MS/MS method for the determination of cortisol, cortisone and tetrahydro-metabolites in human urine: assay development, validation and application in depression patients. J Pharm Biomed Anal 2015;107:450–5.
Other tissues than plasma/serum	Hashimoto K, Ishima T, Sato Y, et al. Increased levels of ascorbic acid in the cerebrospinal fluid of cognitively intact elderly patients with major depression: a preliminary study. Sci Rep 2017;7(1):3485.
Other tissues than plasma/serum	Erhardt S, Lim CK, Linderholm KR, et al. Connecting inflammation with glutamate agonism in suicidality. Neuropsychopharmacology 2013;38(5):743–52.
Depressive symptom	Cassol E, Misra V, Morgello S, et al. Altered monoamine and acylcarnitine metabolites in HIV-positive and HIV-negative subjects with depression. J Acquir Immune Defic Syndr 2015;69(1):18–28.
Depressive symptom	Liu Y, Yieh L, Yang T, et al. Metabolomic biosignature differentiates melancholic depressive patients from healthy controls. BMC Genomics 2016;17:669.
Depressive symptom	Jedel E, Gustafson D, Waern M, et al. Sex steroids, insulin sensitivity and sympathetic nerve activity in relation to affective symptoms in women with polycystic ovary syndrome. Psychoneuroendocrinology 2011; 36(10):1470–9.
Depressive symptom	Black CN, Penninx BW, Bot M, et al. Oxidative stress, anti-oxidants and the cross-sectional and longitudinal association with depressive symptoms: results from the CARDIA study. Transl Psychiatry 2016;6:e743.
Depressive symptom	Ranjbaran M, Roudsari HRS, Nikseresht S, et al. [Antioxidant status and endocannabinoid concentration in postpartum depressive women]. Tehran Univ Med J 2015; 72(11):773–9. (Article in Persian)
Depressive symptom	Cunha Figueiredo AC, Trujillo J, Freitas-Vilela AA, et al. Association between plasma concentrations of vitamin D metabolites and depressive symptoms throughout pregnancy in a prospective cohort of Brazilian women. J Psychiatr Res 2017;95:1–8.
Depressive symptom	Aeinehband S, Brenner P, Ståhl S, et al. Cerebrospinal fluid kynurenines in multiple sclerosis; relation to disease course and neurocognitive symptoms. Brain Behav Immun 2016;51:47–55.
Depressive symptom	Bjelland I, Tell GS, Vollset SE, et al. Choline in anxiety and depression: the Hordaland Health Study. Am J Clin Nutr 2009;90(4):1056–60.
Depressive symptom	Deligiannidis KM, Sikoglu EM, Shaffer SA, et al. GABAergic neuroactive steroids and resting-state functional connectivity in postpartum depression: a preliminary study. J Psychiatr Res 2013;47(6):816–28.
Depressive symptom	Hamer M, Tanaka G, Okamura H, et al. The effects of depressive symptoms on cardiovascular and catecholamine responses to the induction of depressive mood. Biol Psychiatry 2007;74(1):20–5.
Depressive symptom	Haverkamp GL, Loosman WL, Franssen CF, et al. The role of tryptophan degradation in the association between inflammatory markers and depressive symptoms in chronic dialysis patients. Nephrol Dial Transplant 2017;32(6):1040–7.
Depressive symptom	Hellgren C, Edvinsson Å, Olivier JD, et al. Tandem mass spectrometry determined maternal cortisone to cortisol ratio and psychiatric morbidity during pregnancy-interaction with birth weight. Psychoneuroendocrinology 2016;69:142–9.
Depressive symptom	Pařízek A, Mikešová M, Jirák R, et al. Steroid hormones in the development of postpartum depression. Physiol Res 2014;63 Suppl 2:S277–82.
Depressive symptom	Watanabe I, Li GY, Imamura Y, et al. Association of saliva 3-methoxy-4-hydroxyphenylglycol levels and a later depressive state in older subjects living in a rural community: 3-year follow-up study. Int J Geriatr Psychiatry 2012;27(3):321–6.
Depressive symptom	ST000062 and ST000063. Biomarkers for depression in human cerebrospinal fluid and plasma in a population sample. http://www.metabolomicsworkbench.org/data/DRCCMetadata.php?Mode=Study&StudyID=ST000062; http://www.metabolomicsworkbench.org/data/DRCCMetadata.php?Mode=Study&StudyID=ST000063.
Depressive symptom	Polak MA, Houghton LA, Reeder AI, et al. Serum 25-hydroxyvitamin D concentrations and depressive symptoms among young adult men and women. Nutrients 2014;6(11):4720–30.
Depressive symptom	Adachi Y, Toyoshima K, Nishimoto R, et al. Association between plasma alpha-aminobutyric acid and depressive symptoms in older community-dwelling adults in Japan. Geriatr Gerontol Int 2019;19(3):254–8.
Depressive symptom	Briggs R, McCarroll K, O'Halloran A, et al. Vitamin D deficiency is associated with an increased likelihood of incident depression in community-dwelling older adults. J Am Med Dir Assoc 2019;20(5):517–23.
With comorbidities	Steffens DC, Jiang W, Krishnan KR, et al. Metabolomic differences in heart failure patients with and without major depression. J Geriatr Psychiatry Neurol 2010;23(2):138–46.
With comorbidities	Hou L, Xu Q, Duan S, et al. [Diagnosis of major depression in hepatitis B patients by urine metabolomics]. Journal Of Shanghai Jiao Tong University Medical Science 2014;34(11):1647–56. (Article in Chinese)
With comorbidities	Hou LJ, Wang HW, Wei XX, et al. Urinary metabonomics for diagnosis of depression in Hepatitis B Virus-infected patients. Iran Red Crescent Med J 2015;17(4):e27359.
With comorbidities	Zhang W, Zhang XA. A novel urinary metabolite signature for non-invasive post-stroke depression diagnosis. Cell Biochem Biophys 2015;72(3):661–7.
With comorbidities	Ding X, Liu R, Li W, et al. A metabonomic investigation on the biochemical perturbation in post-stroke patients with depressive disorder (PSD). Metab Brain Dis 2016;31(2):279–87.
With comorbidities	Xiao J, Zhang J, Sun D, et al. Discriminating poststroke depression from stroke by nuclear magnetic resonance spectroscopy based metabonomic analysis. Neuropsychiatr Dis Treat 2016;12:1919–25.
With comorbidities	Hauer D, Weis F, Campolongo P, et al. Glucocorticoid-endocannabinoid interaction in cardiac surgical patients: relationship to early cognitive dysfunction and late depression. Rev Neurosci 2012;23(5–6):681–90.
With comorbidities	Dong MX, Feng X, Xu XM, et al. Integrated analysis reveals altered lipid and glucose metabolism and identifies NOTCH2 as a biomarker for Parkinson's disease related depression. Front Mol Neurosci 2018;11:257.
With comorbidities	Hou L, Wei X, Zhuo Y, et al. GC-MS-based metabolomics approach to diagnose depression in hepatitis B virus-infected patients with middle or old age. Aging2018;10(9):2252–65.
With comorbidities	Baranyi A, Meinitzer A, Rothenhäusler HB, et al. Metabolomics approach in the investigation of depression biomarkers in pharmacologically induced immune-related depression. PLoS One 2018;13(11):e0208238.
No control of interest	Ji Y, Hebbring S, Zhu H, et al. Glycine and a glycine dehydrogenase (GLDC) SNP as citalopram/escitalopram response biomarkers in depression: pharmacometabolomics-informed pharmacogenomics. Clin Pharmacol Ther 2011;89(1):97–104.
No control of interest	Kaddurah-Daouk R, Boyle SH, Matson W, et al. Pretreatment metabotype as a predictor of response to sertraline or placebo in depressed outpatients: a proof of concept. Transl Psychiatry 2011;1,e26.
No control of interest	Kaddurah-Daouk R, Bogdanov MB, Wikoff WR, et al. Pharmacometabolomic mapping of early biochemical changes induced by sertraline and placebo. Transl Psychiatry 2013;3:e223.
No control of interest	Zhu H, Bogdanov MB, Boyle SH, et al. Pharmacometabolomics of response to sertraline and to placebo in major depressive disorder - possible role for methoxyindole pathway. PLoS One 2013;8(7):e68283.
No control of interest	Tian JS, Peng GJ, Gao XX, et al. Dynamic analysis of the endogenous metabolites in depressed patients treated with TCM formula Xiaoyaosan using urinary (1)H NMR-based metabolomics. J Ethnopharmacol 2014;158 Pt A:1–10.
No control of interest	Gupta M, Neavin D, Liu D, et al. TSPAN5, ERICH3 and selective serotonin reuptake inhibitors in major depressive disorder: pharmacometabolomics-informed pharmacogenomics. Mol Psychiatry 2016;21(12):1717–25.
No control of interest	Rotroff DM, Corum DG, Motsinger-Reif A, et al. Metabolomic signatures of drug response phenotypes for ketamine and esketamine in subjects with refractory major depressive disorder: new mechanistic insights for rapid acting antidepressants. Transl Psychiatry 2016;6(9):e894.
No control of interest	Moaddel R, Luckenbaugh DA, Xie Y, et al. D-serine plasma concentration is a potential biomarker of (R,S)-ketamine antidepressant response in subjects with treatment-resistant depression. Psychopharmacology 2015;232(2):399–409.
No control of interest	Halaris A, Myint AM, Savant V, et al. Does escitalopram reduce neurotoxicity in major depression? J Psychiatr Res 2015;66–67:118–26.
No control of interest	ST000775. Michigan Biomarkers for Refractory Depression (Bluebird) metabolomics pilot study. http://www.metabolomicsworkbench.org/data/DRCCMetadata.php?Mode=Study&StudyID=ST000775.
Secondary analysis	Zheng P, Gao H, Qi Z. Peripheral metabolic abnormalities of lipids and amino acids implicated in increased risk of suicidal behavior in major depressive disorder. Metabolomics 2013;9:688–96.
Secondary analysis	Zheng H, Zheng P, Zhao L, et al. Predictive diagnosis of major depression using NMR-based metabolomics and least-squares support vector machine. Clin Chim Acta 2017;464:223–7.
Secondary analysis	Liu X, Li J, Zheng P, et al. Plasma lipidomics reveals potential lipid markers of major depressive disorder. Anal Bioanal Chem 2016;408(23):6497–507.
Secondary analysis	Savitz J, Drevets WC, Wurfel BE, et al. Reduction of kynurenic acid to quinolinic acid ratio in both the depressed and remitted phases of major depressive disorder. Brain Behav Immun 2015;46:55–9.
Secondary analysis	Hill MN, Miller GE, Ho WS, et al. Serum endocannabinoid content is altered in females with depressive disorders: a preliminary report. Pharmacopsychiatry 2008;41(2):48–53.
Secondary analysis	Sorgdrager FJH, Doornbos B, Penninx BWJH, et al. The association between the hypothalamic pituitary adrenal axis and tryptophan metabolism in persons with recurrent major depressive disorder and healthy controls. J Affect Disord 2017;222:32–9.
Unable to extract any data	Pan LA, Martin P, Zimmer T, et al. Neurometabolic disorders: potentially treatable abnormalities in patients with treatment-refractory depression and suicidal behavior. Am J Psychiatry 2017;174(1):42–50.
Unable to extract any data	Liu LY, Zhang HJ, Luo LY, et al. Blood and urinary metabolomic evidence validating traditional Chinese medicine diagnostic classification of major depressive disorder. Chin Med 2018;13:53.
Unable to extract any data	Kim EY, Lee JW, Lee MY, et al. Serum lipidomic analysis for the discovery of biomarkers for major depressive disorder in drug-free patients. Psychiatry Res 2018;265:174–82.
Unable to extract any data	Liu CC, Wu YF, Feng GM, et al. Plasma-metabolite-biomarkers for the therapeutic response in depressed patients by the traditional Chinese medicine formula Xiaoyaosan: a (1)H NMR-based metabolomics approach. J Affect Disord 2015;185:156–63.
Unable to extract any data	Schwieler L, Samuelsson M, Frye MA, et al. Electroconvulsive therapy suppresses the neurotoxic branch of the kynurenine pathway in treatment-resistant depressed patients. J Neuroinflammation 2016;13(1):51.
No diagnosis available	Hu LJ, Li XF, Hu JQ, et al. A simple HPLC-MS/MS method for determination of tryptophan, kynurenine and kynurenic acid in human serum and its potential for monitoring antidepressant therapy. J Anal Toxicol 2017;41(1):37–44.
Other language	Xia XT, Sun N, Liu CC, et al. [Discovering potential biomarkers of depression and drug intervention of paroxetine based on 1H NMR metabolomics]. Yao Xue Xue Bao 2016;51(4):595–9. (Article in Chinese)
